# Supplementary material for: Blockage of PPARγ T166 phosphorylation enhances the inducibility of beige adipocytes and improves metabolic dysfunctions
Source: Cell Death Differ. 2022 Nov 3;30(3):766–78. doi: 10.1038/s41418-022-01077-x (PMC9984430; doi:10.1038/s41418-022-01077-x)
Supplement: Supplementary file 5 — Table S1. Primers in this study [file 41418_2022_1077_MOESM5_ESM.xlsx]

## Sheet: Sheet1
Q-PCR Primers	Forward primer	Reverse primer				ChIP-Q Primers	Forward primer	Reverse primer
Ucp1	ACTGCCACACCTCCAGTCATT	CTTTGCCTCACTCAGGATTGG				Acaa2	CCTGTCCTGGAGAAAGCGAG	CAAGGTTACCCCCACTTCGG
Cidea	TGACATTCATGGGATTGCAGAC	GGCCAGTTGTGATGACTAAGAC				Acadl	GACGCCTGAGTCGGGATGAT	AGTAGTGCGACCTTTAGCCC
Elovl3	TTCTCACGCGGGTTAAAAATGG	GAGCAACAGATAGACGACCAC				Acadm	GAGCTGGACCCGAATCTAGG	CCAGTGAATACCGGAGCCATA
Dio2	AATTATGCCTCGGAGAAGACCG	GGCAGTTGCCTAGTGAAAGGT				Acads	TGTCCAAGGTCATAGGTCGGA	TTATGCGGCCCTATCCACAC
Acot11	AGGGGCTTCGCCTCTATGTT	TCCGGTATCCTTCACCCTCTG				Gpd1	CAGAGTGACTTGGAAACCCGA	TATCCAGCAGTTTGGGCTCC
PRDM16	TGGCCTTCATCACCTCTCTGAA	TTTCTGATCCACGGCTCCTGTGA				Gpd2	TCCTGGCACAGTTTTCCCG	TGCAATCACGTGAAGTCCAGT
PGC1a	CCCTGCCATTGTTAAGACC	TGCTGCTGTTCCTGTTTTC				Acox	CTCCTCGCCAAGGAAAGCAA	CGTGAACCTGGAGACGTGAG
Cox7a	CAGCGTCATGGTCAGTCTGT	AGAAAACCGTGTGGCAGAGA				Acsl1	GGCCGTTGGTAGCCCTTAAA	TCGTTGCTCAAGGACGGTG
Cox8b	TGTGGGGATCTCAGCCATAGT	AGTGGGCTAAGACCCATCCTG				CPT2	TGCCCATCTGACTCAGCAAA	GTGTGACCTGGCTTCTCCAG
CD137	CGTGCAGAACTCCTGTGATAAC	GTCCACCTATGCTGGAGAAGG				CPT1a	CAAAGCGGATCGGTGACTCC	TAGGGGAAAGGTTACGGGTG
ATGL	GGATGGCGGCATTTCAGACA	CAAAGGGTTGGGTTGGTTCAG				Cox8b	AATTGGCTGTGGATGTGGGA	TCAGGGCTGGGGGAAATAAC
CPT1a	CTCCGCCTGAGCCATGAAG	CACCAGTGATGATGCCATTCT				Cox5a	CACATTGTCCATTGCTCACCC	AAAGCTGGTCCGATGACCC
Acox	TAACTTCCTCACTCGAAGCCA	AGTTCCATGACCCATCTCTGTC				Cidec	ACGGGGAAGAAGGCATGTTT	CAAAAGGCAGCTCGTGTGAG
Acsl1	TGCCAGAGCTGATTGACATTC	GGCATACCAGAAGGTGGTGAG				18S	AGTCCCTGCCCTTTGTACACA	CGATCCGAGGGCCTCACT
PPARa	AGAGCCCCATCTGTCCTCTC	ACTGGTAGTCTGCAAAACCAAA
otop1	ACCTGCTGTGCGTTCTAACC	CGAACAACGTGATGCTTCCG
Lpl	TTTGTGAAATGCCATGACAAG	CAGATGCTTTCTTCTCTTGTTTGT
Fabp4	GGATGGAAAGTCGACCACAA	TGGAAGTCACGCCTTTCATA
Adiponectin	GGAGAGAAAGGAGATGCAGGT	CTTTCCTGCCAGGGGTTC
Resistin	ACAAGACTTCAACTCCCTGTTTC	TTTCTTCACGAATGTCCCACG
PPARg	GGAAGACCACTCGCATTCCTT	GTAATCAGCAACCATTGGGTCA
Fasn	GCTGCTGTTGGAAGTCAGC	AGTGTTCGTTCCTCGGAGTG
C/EBPa	CAAGAACAGCAACGAGTACCG	GTCACTGGTCAACTCCAGCAC
Plin1	GGGACCTGTGAGTGCTTCC	GTATTGAAGAGCCGGGATCTTTT
Hoxc8	GTCTCCCAGCCTCATGTTTC	TCTGATACCGGCTGTAAGTTTGT
Hoxc9	GCAGCAAGCACAAAGAGGAGAAG	GCGTCTGGTACTTGGTGTAGGG
Agt	TCTCCTTTACCACAACAAGAGCA	CTTCTCATTCACAGGGGAGGT
Dpt	CTGCCGCTATAGCAAGAGGT	TGGCTTGGGTACTCTGTTGTC
Pank3	GGACATTGGAGGAACGCTAGT	ACATCCCGAATGCCAGTAGAT
Chemerin	GCCTGGCCTGCATTAAAATGG	CTTGCTTCAGAATTGGGCAGT
Glut4	ACACTGGTCCTAGCTGTATTCT	CCAGCCACGTTGCATTGTA
36B4	GAGACTGAGTACACCTTCCCAC	ATGCAGATGGATCAGCCAGG
TBP	AGAACAATCCAGACTAGCAGCA	GGGAACTTCACATCACAGCTC
