# Supplementary material for: Blockage of PPARγ T166 phosphorylation enhances the inducibility of beige adipocytes and improves metabolic dysfunctions
Source: Cell Death Differ. 2022 Nov 3;30(3):766–78. doi: 10.1038/s41418-022-01077-x (PMC9984430; doi:10.1038/s41418-022-01077-x)
Supplement: Supplementary file 6 — Table S2 [file 41418_2022_1077_MOESM6_ESM.xlsx]

## Sheet: WT vs TA
Query Name	Rank	Scaled Rank	Set_name	TF	Intersect	Set length	FET p-value	FDR	Odds Ratio	Library	Overlapping_Genes
gene_set_query	1	0.006098	PPARG_20887899_CHIPSEQ_3T3L1PREADIPOCYTE_MOUSE	PPARG	162	3025	1.248e-18	3.83e-16	2.414	Literature--ChIP-seq	COL12A1,SERPINE1,MYLK,GCSH,SCP2,MYC,SLC5A6,PLBD1,FAR2,RETSAT,VPS26C,CHST11,HMOX1,PPARGC1A,S100A10,JUN,SLC6A6,GSDME,KCNC2,SNX10,ADM,TMEM43,TIGD2,FOS,F3,RIPPLY3,RILPL2,PXDN,PLIN2,PLCB1,MOCS1,SAMD7,UCP3,GPAT3,CEPT1,MEF2D,GSN,DHRS7,FABP5,MSRB3,CYB561,FGF1,FGF2,FADS3,FADS2,ZFP36,MPC2,LARGE1,FADS1,TECTB,MYLIP,DGAT2,RALGAPA2,ATXN1,SRGAP3,PLTP,OSBPL3,NEK6,ADCY10,PLEKHM1,SLC25A1,SRXN1,ITGB2,DYSF,ADRA1D,TS…
gene_set_query	2	0.0122	WT1_25993318_CHIPSEQ_PODOCYTE_HUMAN	WT1	143	3079	1.492e-12	1.53e-10	2.078	Literature--ChIP-seq	MYLK,SCP2,LIPG,ENPEP,AGAP1,CHST11,HMOX1,PPARGC1A,JUN,JUP,SLC6A6,FASN,SNX10,PYGL,CGNL1,BAZ1A,FOS,SLC7A5,PXDN,CHST1,GPRC5C,SBSN,GPAT3,GSN,SULF2,FABP5,SMOC1,SPSB4,MTCH1,FGF1,FADS3,FADS2,ZFP36,SESN1,LARGE1,TECTB,MYLIP,USP3,RALGAPA2,OLFM1,NPTXR,SLC27A4,PFKFB3,INSIG2,CTIF,ATXN1,SRGAP3,PLTP,TMEM120B,HOPX,ADCY10,ANKRD33B,DYSF,ADAMTS1,DST,NIPSNAP1,DUSP22,NUMB,ITGA5,ITIH5,PLEKHH2,COL15A1,ROCK2,SEMA3G,PRR5L…
gene_set_query	3	0.01829	CLOCK_20551151_CHIPSEQ_293T_HUMAN	CLOCK	36	405	2.028e-11	1.56e-09	4.163	Literature--ChIP-seq	SERPINE1,NSDHL,ENPEP,S100A10,SLC6A6,FOS,GNL3,FMO2,FGF1,DGAT2,USP3,ACLY,PFKFB3,PMVK,NIPSNAP1,SLC25A17,SLC25A25,SNRK,PDCD4,ACTB,TNS2,EGR1,TMEM86A,INTS6,PTPRG,CEACAM1,PTGER3,CAVIN3,SCARB1,TGM2,PLD1,ADIPOR2,NR4A1,LASP1,B4GALT6,RASD1
gene_set_query	4	0.02439	TCF21_26020271_CHIPSEQ_SMOOTHMUSCLE_HUMAN	TCF21	90	1838	5.492e-10	3.37e-08	2.197	Literature--ChIP-seq	SERPINE1,TSKU,GPR176,LGALS12,CDC42SE1,VPS26C,CHST11,HMOX1,S100A10,JUN,SLC6A6,FXYD3,ADM,FOS,PXDN,PLCB1,GGA2,MEF2D,GSN,SULF2,CYB561,FADS3,TECTB,USP3,ACLY,FBLIM1,CTIF,PLTP,TMEM120B,OSBPL3,DST,ITGA5,SEMA3G,PPM1D,IGF2BP2,SLC25A25,SLC12A4,KBTBD11,TSPAN18,RAB13,SYCP3,RUSC2,TNS2,EBF2,NINJ1,PTGES,MGST1,RCC2,RANBP17,IGF1,PPP1R1A,NRP2,PTPRG,SH3PXD2A,MME,VGLL4,SLC43A2,PAPLN,RXRA,RELT,CAVIN3,GPAM,TJP2,SCARB2,…
gene_set_query	5	0.03049	HNF4A_19822575_CHIPSEQ_HEPG2_HUMAN	HNF4A	217	5738	1.459e-09	7.46e-08	1.677	Literature--ChIP-seq	SERPINE1,ABAT,TSKU,MYLK,SCP2,MYC,GAMT,SULT2B1,SLC5A6,HPD,AGAP1,HMOX1,PPARGC1A,FZD5,JUP,FASN,GSDME,NCAPG2,SNX10,PYGL,CGNL1,TIGD2,BAZ1A,F5,SLC7A5,PSMA1,RILPL2,PLCB1,GPRC5C,MOCS1,CRYAB,GGA2,ERMP1,TCOF1,UCP3,GPAT3,METTL7B,MEF2D,BCHE,GSN,SCTR,FMO5,SULF2,SMOC1,MSRB3,CYB561,FRY,ZFP36,GRB14,SESN1,MPC2,LARGE1,PITX3,TECTB,DGAT2,ACLY,TXLNA,OSBP2,FBLIM1,INSIG2,CTIF,ATXN1,ITPRIPL1,PMVK,SRGAP3,PLTP,TMEM120B,OS…
gene_set_query	6	0.03659	NR1H3_23393188_CHIPSEQ_ATHEROSCLEROTICFOAM_HUMAN	NR1H3	40	577	2.705e-09	1.19e-07	3.178	Literature--ChIP-seq	CDC42SE1,JUN,SLC6A6,FASN,RILPL2,SC5D,GPAT3,SESN1,MYLIP,USP3,TPST2,S100A8,PFKFB3,PLTP,ME1,IGF2BP2,SORL1,PDCD4,ACTB,SEC62,ACSL1,RIN2,IQSEC1,SLC7A10,PHGDH,SREBF1,GDF15,TGM2,CD300A,ABCG1,COX19,PLD1,ACACA,IL7R,MXD4,TNFAIP3,SLC2A3,HEBP2,CBS,EEPD1
gene_set_query	7	0.04268	FOXA2_19822575_CHIPSEQ_HEPG2_HUMAN	FOXA2	119	2814	8.399e-09	3.22e-07	1.884	Literature--ChIP-seq	SERPINE1,ABAT,TSKU,MYLK,GAMT,SULT2B1,PRKD1,HPD,VPS26C,AGAP1,HPX,PPARGC1A,FZD5,JUP,FASN,PYGL,LRRC32,CGNL1,TIGD2,BAZ1A,F5,PSMA1,PLCB1,UCP3,SC5D,MEF2D,GSN,SMOC1,FRY,FGF1,FADS3,ZFP36,LARGE1,TECTB,DGAT2,ACLY,TXLNA,MFNG,IGFALS,OSBP2,INSIG2,CTIF,ATXN1,SRGAP3,PLTP,NEK6,ADCY10,CDK6,ADRA1D,DST,NIPSNAP1,DUSP22,ATRN,PLEKHH2,ROCK2,ATP9A,SORL1,GLTP,DIXDC1,SOX6,TNS2,ACSL1,KATNAL2,NINJ1,SIK3,OBSL1,RIN2,INPP5A,A2…
gene_set_query	8	0.04878	GATA2_19941826_CHIPSEQ_K562_HUMAN	GATA2	87	1921	2.873e-08	9.69e-07	2.024	Literature--ChIP-seq	TSKU,DCAF6,LSM11,ZXDC,SULT2B1,HPD,AGAP1,CHST11,JUN,JUP,FOS,F3,SLC7A5,MOCS1,UCP3,GPAT3,CEPT1,MEF2D,CYB561,FADS3,FADS2,ZFP36,HEPHL1,MYLIP,SLC9A2,PKP1,CTIF,TMEM120B,OSBPL3,NEK6,ADCY10,CSPG4,NIPSNAP1,HSD17B12,E2F2,FSD2,PCDH7,MID1IP1,TTC39A,TSPAN18,PDCD4,KLHDC7A,NUDT5,ACTB,CPNE2,PAQR9,SIK3,STRIP2,SEC14L1,IQSEC1,PARVB,GADD45G,HIP1,SLC7A11,SH3PXD2A,MME,AMPD3,PALD1,SLC22A23,CLDN15,SLC20A1,RXRA,TBL1X,GDF1…
gene_set_query	9	0.05488	MTF2_20144788_CHIPSEQ_MESC_MOUSE	MTF2	111	2645	3.157e-08	9.69e-07	1.869	Literature--ChIP-seq	COL12A1,GPR176,LIPG,BVES,LGALS12,FAR2,PRKD1,CHST11,JUN,KCNC2,ADM,LRRC32,CGNL1,BAZ1A,RIPPLY3,PXDN,PLCB1,GPRC5C,GPAT3,GSN,PSMB9,MSRB3,SPSB4,SLC27A1,FGF2,FADS3,GRB14,SESN1,PITX3,DGAT2,USP3,SLC9A2,OLFM1,PKP1,LY6H,NPTXR,PFKFB3,ABHD3,CHRD,ATXN1,CDK6,NFE2L3,DYSF,ADRA1D,TSPAN12,ADAMTS1,ME1,TST,PLEKHH2,COL15A1,SEMA3C,FSD2,IGF2BP2,PCDH7,TTC39A,SYT12,TSPAN18,LGALS3,RUSC2,CPNE2,SOX6,MFSD2A,PAQR9,EBF2,NINJ1,P…
gene_set_query	10	0.06098	NR1I2_20693526_CHIPSEQ_LIVER_MOUSE	NR1I2	43	715	4.373e-08	1.22e-06	2.73	Literature--ChIP-seq	COL12A1,SERPINE1,MYLK,SCP2,BVES,SLC5A6,ENPEP,FASN,PYGL,PLCB1,MEF2D,SULF2,SPSB4,FGF1,GRB14,INSIG2,DYSF,NRG4,FSD2,SYT12,DIXDC1,SOX6,MFSD2A,PAQR9,SLC6A13,PTGES,PAG1,ORM1,ORM2,SH3PXD2A,RALGPS1,SREBF1,VGLL4,GDF15,TRIP10,ETS2,GPD1,NNMT,ESR1,ACOXL,ABCC2,THRSP,LNX2
gene_set_query	11	0.06707	SOX2_20726797_CHIPSEQ_SW620_HUMAN	SOX2	99	2308	5.205e-08	1.33e-06	1.912	Literature--ChIP-seq	SERPINE1,MYLK,NSDHL,LIPG,SULT2B1,FAR2,CHST11,JUN,JUP,FUCA1,GSDME,SNX10,PYGL,CGNL1,TIGD2,F5,SLC7A5,PLIN2,ERMP1,GSN,PSMB9,SULF2,FABP5,MSRB3,FRY,ZFP36,GRB14,LARGE1,FADS1,MYLIP,TPST2,MAPKAPK3,MFNG,NEK6,SLC25A1,FHL1,TSPAN12,DST,ITGA5,SEMA3C,PRR5L,ATP9A,MID1IP1,KBTBD11,RAD50,PDCD4,DIXDC1,ACSL1,PPP1R3D,OBSL1,MAOB,SARAF,PARVB,RGL1,NRP2,SIPA1L3,PHGDH,MME,PALD1,CEACAM1,DNASE1L1,TOR4A,RXRA,MPZL2,BCAP31,CAVI…
gene_set_query	12	0.07317	ZNF217_24962896_CHIPSEQ_MCF7_HUMAN	ZNF217	68	1413	7.812e-08	1.84e-06	2.157	Literature--ChIP-seq	ABAT,MYLK,MYC,SULT2B1,AGAP1,CHST11,S100A10,SLC6A6,KCNC2,FOS,SLC7A5,PXDN,PLCB1,ERMP1,BCHE,GSN,CYB561,FRY,USP3,SLC9A2,PKP1,PFKFB3,INSIG2,ATXN1,SRGAP3,CDK6,NFE2L3,ITGB2,DYSF,SEMA3C,SLC25A25,ATP9A,SOX6,RIN2,MGST1,INPP5A,IQSEC1,GADD45G,PTPRG,MME,SLC22A23,VGLL4,RXRA,DMRT2,SCARB1,ETS2,ENPP2,SBF2,PDE8A,TGM2,GPD2,ADAM12,PLD1,ISOC1,RAP1GAP2,TBCD,HMGA2,ESR1,NABP1,FGFR2,CHD7,LAMC1,ACOXL,AXIN2,ARHGAP10,THBS1,…
gene_set_query	13	0.07927	GATA1_19941827_CHIPSEQ_MEL_MOUSE	GATA1	73	1566	9.696e-08	2.13e-06	2.086	Literature--ChIP-seq	ABAT,MYLK,GAMT,FAR2,HPD,CDC42SE1,ADM,CGNL1,SLC7A5,CHST1,PLIN2,SAMD7,ERMP1,UCP3,MEF2D,FMO5,ZFP36,LARGE1,PITX3,MAPKAPK3,ATXN1,SRGAP3,TMEM120B,NEK6,CDK6,OIT3,ATRN,TST,COL15A1,PPM1D,E2F2,SLC12A4,PCDH7,RAB13,PDCD4,SOX6,PAQR9,NINJ1,INPP5A,SLAMF7,APOE,RCC2,PARVB,RGL1,SIPA1L3,PHGDH,RALGPS1,SLC22A23,HEATR1,RXRA,UBTD1,RELT,MPZL2,PLEKHA3,SORBS1,GPAM,SCARB1,WWC2,TGM2,ADIPOR2,ACACA,RAP1GAP2,FDPS,TGFB1,BLMH,SL…
gene_set_query	14	0.08537	MYB_21317192_CHIPSEQ_ERMYB_MOUSE	MYB	46	837	2.067e-07	4.23e-06	2.481	Literature--ChIP-seq	MYC,HSD11B1,S100A10,GSDME,SNX10,PYGL,BAZ1A,GNL3,SLC7A5,RILPL2,PLIN2,AOAH,GSN,FMO5,PLP2,ZFP36,GRB14,ACLY,MAPKAPK3,CDK6,SEMA3C,PDCD4,FBXO4,ACSL1,SEC14L1,IQSEC1,RGL1,SLC7A11,AMPD3,VGLL4,TBL1X,RELT,SCARB1,PALM,CAPN2,FAM3C,PLD1,ADIPOR2,SELL,TNFAIP8,CHD7,CASP8,CASP3,B4GALT6,THBS1,TSHR
gene_set_query	15	0.09146	TFAP2C_20629094_CHIPSEQ_MCF7_HUMAN	TFAP2C	56	1125	3.066e-07	5.88e-06	2.235	Literature--ChIP-seq	MYC,CDC42SE1,VPS26C,AGAP1,JUP,SLC6A6,FXYD3,FASN,GSDME,MOCS1,GGA2,MEF2D,SULF2,RNF145,CYB561,SESN1,DGAT2,OLFM1,S100A8,ATXN1,ANKRD33B,ITGB2,SEMA3C,HSD17B12,ATP9A,SLC12A4,TTC39A,RAD50,SYT12,OBSL1,INPP5A,CDSN,RGL1,HIP1,SIPA1L3,PTPRG,CAMP,VGLL4,SLC20A1,CST3,RXRA,UBTD1,SCARB1,DOCK10,PLD1,ALDH3B2,RAP1GAP2,ARHGEF37,ESR1,GNAO1,FGFR2,TNFAIP8,CLMN,EEPD1,RGS12,CHPT1
gene_set_query	16	0.09756	ESR1_22446102_CHIPSEQ_UTERI_MOUSE	ESR1	62	1320	5.55e-07	9.47e-06	2.103	Literature--ChIP-seq	PRKD1,CHST11,CGNL1,FOS,F3,PSMA1,PLIN2,GPRC5C,ERMP1,TCOF1,SC5D,SULF2,DHRS7,SMOC1,FGF2,LARGE1,PFKFB3,DST,PLEKHH2,COL15A1,SEMA3C,ROCK2,LEP,ACTB,RUSC2,FNDC1,PTGES,MC2R,PAG1,TMEM86A,TMEM50B,IGF1,RGL1,SLC7A11,SLC7A10,SIPA1L3,PTPRG,SH3PXD2A,SREBF1,AMPD3,TBL1X,SCARB2,SCARB1,ENPP2,GPD2,ADAM12,ARHGAP18,PLD1,ADIPOR2,ACACA,GRK3,ISOC1,MYH10,RAP1GAP2,ESR1,GCLC,CABIN1,ACOXL,CASP8,CLMN,NEGR1,SPRY2
gene_set_query	17	0.1037	SOX9_24532713_CHIPSEQ_HFSC_MOUSE	SOX9	60	1270	6.744e-07	1.09e-05	2.116	Literature--ChIP-seq	DCAF6,CHST11,FZD5,JUP,SLC6A6,FXYD3,ANXA8,FOS,RIPPLY3,PLIN2,PLCB1,UCP3,MEF2D,GSN,SULF2,SMOC1,MSRB3,SLC27A1,FRY,MPC2,TPST2,ACLY,MAPKAPK3,PKP1,CTIF,ATXN1,SGCD,DST,SEMA3C,HSD17B12,PCDH7,TSPAN18,AQP7,LGALS3,TNS2,SIK3,PTGES,SEC14L1,INPP5A,APOE,IQSEC1,HIP1,SLC7A10,PTPRG,RALGPS1,PAPLN,RXRA,CAVIN3,SCARB2,SBF2,ARHGAP18,PLD1,NABP1,FGFR2,MXD4,CHD7,GPCPD1,TBC1D2,CLMN,RGS12
gene_set_query	18	0.1098	VDR_24787735_CHIPSEQ_THP1_HUMAN	VDR	40	741	1.722e-06	2.64e-05	2.435	Literature--ChIP-seq	FAR2,SLC6A6,PYGL,CHST1,SCTR,MSRB3,SPSB4,NEK6,ADPGK,DYSF,GM2A,TTC39A,SNRK,RUSC2,MFSD2A,ACSL1,PPP1R3B,NINJ1,RIN2,CCR1,SLC7A10,CAMP,SLC22A23,PTGER3,CST3,RELT,DMRT2,PLEKHA3,SCARB1,WWC2,CHRNA2,ARHGAP18,PDZD7,BLMH,CHD7,TNFAIP3,LTC4S,CLMN,NEGR1,PDE4DIP
gene_set_query	19	0.1159	MITF_21258399_CHIPSEQ_MELANOMA_HUMAN	MITF	179	5140	1.84e-06	2.69e-05	1.54	Literature--ChIP-seq	SERPINE1,TSKU,MYLK,GPR176,LIPG,ZXDC,HOGA1,SLC5A6,IFT81,PRKD1,HPD,VPS26C,AGAP1,HPX,CHST11,HMOX1,PPARGC1A,JUN,FXYD3,FASN,SNX10,ADM,PYGL,BAZ1A,FOS,F5,SLC7A5,PSMA1,CHST1,PLCB1,MOCS1,GGA2,SC5D,GPAT3,MEF2D,GSN,SCTR,SULF2,CYB561,MTCH1,SLC27A1,FRY,FGF1,FADS3,FADS2,SESN1,LARGE1,FADS1,TECTB,MYLIP,DGAT2,USP3,RALGAPA2,TXLNA,MAPKAPK3,PKP1,NPTXR,PFKFB3,CTIF,ATXN1,PMVK,PLTP,TMEM120B,OSBPL3,NEK6,CDK6,NFE2L3,CSPG…
gene_set_query	20	0.122	TP53_23651856_CHIPSEQ_MEF_MOUSE	TP53	107	2787	2.359e-06	3.29e-05	1.704	Literature--ChIP-seq	COL12A1,TSKU,GPR176,ZXDC,BVES,GAMT,SLC5A6,VPS26C,AGAP1,HSD11B1,CHST11,JUP,SLC6A6,TMEM43,ANXA8,FOS,RIPPLY3,PXDN,CRYAB,UCP3,SCTR,SULF2,RNF145,FABP5,SMOC1,MSRB3,SESN1,LARGE1,RALGAPA2,TPST2,OLFM1,MAPKAPK3,PKP1,ATXN1,ITPRIPL1,SRGAP3,PLTP,TMEM120B,OSBPL3,NEK6,ADCY10,PLEKHM1,DYSF,ADRA1D,SGCD,SLC37A3,DST,SLC25A17,ITGA5,ASPA,SEMA3C,PPM1D,ATP9A,SLC12A4,SORL1,TTC39A,SNRK,RAD50,SYT12,KLHDC7A,CPNE2,SOX6,GBGT1…
gene_set_query	21	0.128	ESR2_21235772_CHIPSEQ_MCF7_HUMAN	ESR2	26	394	2.987e-06	3.99e-05	3.015	Literature--ChIP-seq	ABAT,MYC,SULT2B1,FXYD3,SLC7A5,GPRC5C,SLC9A2,PFKFB3,INSIG2,ATXN1,CDK6,SLC37A3,ITGA5,MID1IP1,RUSC2,PTGES,SLC22A23,PTGER3,UBTD1,GDF15,PALM,TGM2,LAMC1,SPATS2,THBS1,CHPT1
gene_set_query	22	0.1341	TAL1_20566737_CHIPSEQ_PRIMARYFETALLIVERERYTHROID_MOUSE	TAL1	69	1652	7.285e-06	8.28e-05	1.86	Literature--ChIP-seq	MYC,HPD,CHST11,JUN,GSDME,ADM,FOS,SLC7A5,CHST1,SAMD7,GGA2,RNF145,FGF2,FADS3,ZFP36,SESN1,OLFM1,MAPKAPK3,ATXN1,TMEM120B,NEK6,HOPX,ADPGK,ITGB2,FHL1,PLEKHH2,PPM1D,SLC12A4,TTC39A,SNRK,PDCD4,ACTB,SOX6,PAQR9,NINJ1,SEC14L1,SLAMF7,CCR1,EGR1,IQSEC1,RCC2,PARVB,GADD45G,INTS6,NRP2,SLC7A11,ORM2,AMPD3,SLC22A23,CLDN15,PTGER3,RXRA,RELT,KAZALD1,SCARB1,ACAA2,FAM3C,ABCG1,NNMT,RAP1GAP2,TGFB1,HMGA2,GCLC,NABP1,MXD4,TNFA…
gene_set_query	23	0.1402	BACH1_22875853_CHIPPCR_HELAANDSCP4_HUMAN	BACH1	57	1298	9.649e-06	0.000106	1.96	Literature--ChIP-seq	ABAT,HSD11B1,HMOX1,FUCA1,ADM,OLR1,F5,MMP12,FABP5,FGF1,FGF2,OLFM1,MFNG,LY6H,NPTXR,S100A8,FHL1,ME1,DST,ITIH5,PRR5L,E2F2,ATP9A,PCDH7,SYT12,LEP,SEC62,NINJ1,PTGES,PIK3R3,INPP5A,SLAMF7,EGR1,IGF1,SLC7A11,SIPA1L3,MME,AMPD3,MPZL2,GDF15,CAVIN3,ETS2,FAM3C,TGM2,NNMT,PLD1,SEZ6L2,UBD,ESR1,FGF13,FGFR2,CHD7,TNFAIP3,CASP8,B4GALT6,PDE4DIP,RGS12
gene_set_query	24	0.1463	AHR_22903824_CHIPSEQ_MCF7_HUMAN	AHR	34	640	1.256e-05	0.000133	2.394	Literature--ChIP-seq	TSKU,SLC5A6,CHST11,KCNC2,PYGL,FOS,SLC7A5,GPAT3,SULF2,GRB14,USP3,ATXN1,TMEM120B,DST,SLC25A17,SEMA3C,ATP9A,MID1IP1,SORL1,TTC39A,SYT12,OBSL1,RIN2,STRIP2,RCC2,SIPA1L3,GDF15,ADAM12,ALDH3B2,ESR1,FGFR2,ACOXL,MYO18B,CLMN
gene_set_query	25	0.1524	ATF3_23680149_CHIPSEQ_GBM1GSC_HUMAN	ATF3	78	1971	1.356e-05	0.000137	1.758	Literature--ChIP-seq	SERPINE1,MYLK,MYC,HPD,CDC42SE1,VPS26C,S100A10,JUN,SLC6A6,ADM,BAZ1A,F3,MMP12,SLC7A5,PSMA1,PXDN,PLIN2,GSN,SULF2,FABP5,SLC27A1,HEPHL1,PKP1,PFKFB3,FBLIM1,PLTP,TMEM120B,NEK6,HOPX,FHL1,ADRA1D,ADAMTS1,DST,ITGA5,PLEKHH2,PRR5L,PPM1D,SLC25A25,PCDH7,SORL1,SYT12,PDCD4,ACSL1,NINJ1,PIK3R3,SEC14L1,EGR1,IQSEC1,RCC2,GADD45G,NRP2,SLC7A11,SIPA1L3,SH3PXD2A,AMPD3,VGLL4,HSD17B7,RXRA,TBL1X,SCARB1,ETS2,CAPN2,TGM2,ABCG1,…
gene_set_query	26	0.1585	FOXO3_23340844_CHIPSEQ_DLD1_HUMAN	FOXO3	34	643	1.38e-05	0.000137	2.382	Literature--ChIP-seq	LIPG,S100A10,SLC6A6,F3,PLCB1,CEPT1,SULF2,MYLIP,PLEKHM1,SLC25A1,OIT3,SORL1,LEP,KLHDC7A,NUDT5,RIN2,GRB7,HIP1,SPTLC3,AMPD3,GDF15,TJP2,ETS2,CAPN2,ENPP2,PDE8A,PLD1,ADIPOR2,MYO18B,AXIN2,THBS1,RASD1,CBS,CLMN
gene_set_query	27	0.1646	SMAD4_21799915_CHIPSEQ_A2780_HUMAN	SMAD4	89	2332	1.504e-05	0.000144	1.693	Literature--ChIP-seq	COL12A1,DCAF6,LSM11,PLBD1,PRKD1,HSD11B1,RDH12,S100A10,GSDME,KCNC2,SNX10,TMEM43,FOS,F5,MMP12,PLCB1,MOCS1,AOAH,MSRB3,FRY,FGF1,GRB14,MPC2,LARGE1,SLC9A2,MAPKAPK3,PKP1,INSIG2,CTIF,ATXN1,SRGAP3,OSBPL3,CDK6,NFE2L3,FHL1,SGCD,DST,DUSP22,ROCK2,HSD17B12,ATP9A,PCDH7,MID1IP1,CPNE2,SOX6,FNDC1,SIK3,RIN2,MAOB,ACTR3B,SLAMF7,FAM78B,RANBP17,IGF1,RGL1,NRP2,PTPRG,SH3PXD2A,SPTLC3,AMPD3,SLC22A23,SLC20A1,PTGER3,RXRA,PAK…
gene_set_query	28	0.1707	DMRT1_23473982_CHIPSEQ_TESTES_MOUSE	DMRT1	72	1788	1.543e-05	0.000144	1.79	Literature--ChIP-seq	DCAF6,SCAMP5,HOGA1,SLC5A6,AGAP1,SLC6A6,ANXA8,BAZ1A,RIPPLY3,ERMP1,GPAT3,MEF2D,SULF2,MSRB3,FADS3,SESN1,ACLY,MFNG,OSBP2,PFKFB3,SRGAP3,OSBPL3,NEK6,CSPG4,ME1,SLC37A3,NRG4,NUMB,ITGA5,ITIH5,SEMA3G,PPM1D,IGF2BP2,SORL1,KLHDC7A,TXNDC15,ACTB,SOX6,SEC62,MFSD2A,NINJ1,RIN2,PTGES,GRB7,SEC14L1,PAG1,EGR1,FAM78B,IQSEC1,GADD45G,PTPRG,SH3PXD2A,RALGPS1,SLC43A2,RELT,ACAA2,WWC2,DOCK10,TGM2,WNT5B,MYH10,HMGA2,ESR1,ACSF2,…
gene_set_query	29	0.1768	SMAD3_18955504_CHIPCHIP_HACAT_HUMAN	SMAD3	71	1759	1.615e-05	0.000146	1.795	Literature--ChIP-seq	COL12A1,SERPINE1,TSKU,MYLK,MYC,S100A10,JUP,GSDME,ADM,OLR1,F3,SLC7A5,GPAT3,GSN,SULF2,PLP2,FGF1,FADS2,FADS1,USP3,PKP1,INSIG2,ATXN1,PMVK,OSBPL3,NEK6,DST,PLEKHH2,SEMA3C,PRR5L,SUCLA2,TSPAN18,ACTB,LGALS3,CPNE2,PPP1R3D,RIN2,PTGES,ACTR3B,INPP5A,SARAF,RCC2,SH3PXD2A,SPTLC3,SREBF1,PALD1,SLC20A1,HEATR1,RELT,MPZL2,CAVIN3,TJP2,ACAA2,ETS2,TGM2,GPD2,PLD1,ARHGEF37,RARRES2,GNB5,IL7R,TNFAIP8,LAMC1,TBC1D2,THBS1,SNCG…
gene_set_query	30	0.1829	GATA4_21415370_CHIPSEQ_HL1_MOUSE	GATA4	64	1543	1.734e-05	0.000152	1.846	Literature--ChIP-seq	COL12A1,MYLK,IFT81,AGAP1,FZD5,SNX10,ADM,TMEM43,OLR1,FOS,F3,GNL3,CRYAB,USP3,PLEKHM1,SRXN1,ITGB2,DYSF,ADAMTS1,DST,SIGMAR1,ROCK2,SRL,FSD2,IGF2BP2,SLC12A4,PCDH7,SNRK,SUCLA2,TXNDC15,FBXO4,SOX6,ACSL1,PPP1R3B,NINJ1,PPP1R3D,OBSL1,SEC14L1,RCC2,IGF1,RGL1,NRP2,HIP1,PHGDH,AMPD3,VGLL4,HSD17B7,RELB,CST3,UBTD1,PLEKHA3,SORBS1,KAZALD1,ACAA2,TGM2,COX19,ISOC1,TBCD,TTC25,ACOXL,IER5L,THBS1,MUTYH,LNX2
gene_set_query	31	0.189	NANOG_18692474_CHIPSEQ_MESC_MOUSE	NANOG	92	2452	2.066e-05	0.000171	1.663	Literature--ChIP-seq	SCAMP5,MYC,HSD11B1,S100A10,FZD5,SLC6A6,SNX10,CGNL1,PXDN,SBSN,CEPT1,MEF2D,GSN,SULF2,CYB561,SPSB4,FGF1,FADS2,SLC9A2,ACLY,TXLNA,LY6H,OSBP2,SRGAP3,PLTP,OSBPL3,PLEKHM1,SLC25A1,ADPGK,SGCD,DST,ASPA,E2F2,IGF2BP2,SLC12A4,DIXDC1,KLHDC7A,NUDT5,RUSC2,CPNE2,EBF2,FNDC1,NINJ1,ACTR3B,SEC14L1,APOE,CDSN,RCC2,IGF1,PARVB,GADD45G,PPP1R1A,FBXL5,NRP2,PTPRG,ATPAF2,MME,VGLL4,CST3,RXRA,TBL1X,SORBS1,OTOP1,MC5R,SCARB2,TGM2,…
gene_set_query	32	0.1951	TEAD4_22529382_CHIPSEQ_TROPHECTODERM_MOUSE	TEAD4	74	1893	3.045e-05	0.000246	1.736	Literature--ChIP-seq	LSM11,PLBD1,PRKD1,AGAP1,CHST11,HMOX1,FUCA1,SLC6A6,F5,PLCB1,CEPT1,MSRB3,FRY,LARGE1,TPST2,TXLNA,MAPKAPK3,ATXN1,HOPX,ADCY10,ANKRD33B,DYSF,SGCD,OIT3,NRG4,NUMB,PLEKHH2,COL15A1,PPM1D,SORL1,KBTBD11,SYT12,TSPAN18,DIXDC1,RUSC2,FBXO4,SOX6,SEC62,TNS2,SIK3,STRIP2,SARAF,PAG1,FAM78B,RANBP17,PARVB,NRP2,HIP1,SIPA1L3,PTPRG,SH3PXD2A,RALGPS1,VGLL4,GPAM,TJP2,ETS2,PDE8A,WNT5B,ADAM12,BHLHB9,PLD1,ACACA,RAP1GAP2,GCLC,FG…
gene_set_query	33	0.2012	EGR1_20690147_CHIPSEQ_ERYTHROLEUKEMIA_HUMAN	EGR1	188	5768	3.359e-05	0.000264	1.438	Literature--ChIP-seq	SERPINE1,ABAT,TSKU,DCAF6,GCSH,NSDHL,SCP2,MYC,ZXDC,SULT2B1,HPD,RETSAT,VPS26C,AGAP1,CHST11,S100A10,JUN,JUP,SLC6A6,FASN,GSDME,TMEM43,TIGD2,F3,SLC7A5,PXDN,AOAH,SBSN,MEF2D,GSN,SCTR,SULF2,RNF145,FABP5,CYB561,MTCH1,SLC27A1,FADS3,ZFP36,PODNL1,GRB14,LARGE1,MYLIP,USP3,SLC9A2,OLFM1,TXLNA,MAPKAPK3,PKP1,LY6H,PFKFB3,FBLIM1,INSIG2,NATD1,CTIF,ATXN1,NEK6,CDK6,SLC25A1,SRXN1,ITGB2,DYSF,ADRA1D,TSPAN12,SGCD,GM2A,ME1,…
gene_set_query	34	0.2073	GATA3_20176728_CHIPCHIP_TROPHOBLASTSTEMCELLS_MOUSE	GATA3	34	678	3.917e-05	0.000301	2.253	Literature--ChIP-seq	MYC,RETSAT,SLC6A6,PSMA1,SULF2,SMOC1,SPSB4,FGF1,FGF2,PFKFB3,DYSF,SGCD,SLC25A25,SLC12A4,RAB13,PDCD4,GLTP,LGALS3,SEC14L1,CCR1,PTPRG,GDF15,GPAM,TJP2,NNMT,FDPS,TBCD,NR4A1,GCLC,TNFAIP3,LAMC1,HIST1H1E,SPATS2,TMIGD1
gene_set_query	35	0.2134	NR0B1_18358816_CHIPCHIP_MESC_MOUSE	NR0B1	57	1382	5.098e-05	0.000382	1.836	Literature--ChIP-seq	RETSAT,SLC6A6,SNX10,FOS,PLIN2,CEPT1,MEF2D,SULF2,SPSB4,FGF1,ZFP36,SLC9A2,ABHD3,PLTP,CDK6,SLC25A1,ADPGK,DST,NRG4,E2F2,SLC12A4,DIXDC1,KLHDC7A,ACTB,RUSC2,SLC11A1,EBF2,PPP1R3B,RIN2,APOE,A2M,PARVB,GADD45G,MME,AMPD3,SLC20A1,CST3,TBL1X,CAVIN3,SORBS1,OTOP1,TJP2,SCARB2,GPD1,ABCG1,ADIPOR2,GRK3,EPHX2,TNFAIP8,SLC2A3,LASP1,CASP3,B4GALT6,SNCG,SLIT2,SPRY2,CHPT1
gene_set_query	36	0.2195	ARNT_22903824_CHIPSEQ_MCF7_HUMAN	ARNT	42	933	6.646e-05	0.000486	2.011	Literature--ChIP-seq	TSKU,SLC5A6,CDC42SE1,CHST11,JUN,KCNC2,PYGL,FOS,SLC7A5,GPRC5C,GPAT3,SULF2,GRB14,SESN1,USP3,ATXN1,TMEM120B,CDK6,SLC37A3,DST,SLC25A17,SEMA3C,ATP9A,MID1IP1,SORL1,TTC39A,SYT12,SOX6,OBSL1,RIN2,STRIP2,RCC2,SIPA1L3,GDF15,GPD2,ADAM12,ALDH3B2,ESR1,FGFR2,ACOXL,MYO18B,CLMN
gene_set_query	37	0.2256	RUNX1_21571218_CHIPSEQ_MEGAKARYOCYTES_HUMAN	RUNX1	153	4661	8.897e-05	0.000583	1.448	Literature--ChIP-seq	SERPINE1,TSKU,DCAF6,MYLK,IFT81,LGALS12,FAR2,HPD,CDC42SE1,VPS26C,AGAP1,HSD11B1,CHST11,PPARGC1A,FZD5,SLC6A6,NCAPG2,ADM,LRRC32,TMEM43,FOS,GNL3,SLC7A5,PSMA1,RILPL2,CHST1,AOAH,GPAT3,MEF2D,GSN,FRY,FADS1,MYLIP,USP3,RALGAPA2,MAPKAPK3,MFNG,LY6H,SLC27A4,PFKFB3,ABHD3,INSIG2,CHRD,CTIF,ATXN1,TMEM120B,OSBPL3,NEK6,CSPG4,ITGB2,DYSF,GM2A,ME1,SLC37A3,CHPF2,SIGMAR1,DUSP22,ATRN,ITGA5,PRR5L,HSD17B12,E2F2,SORL1,RAD50,…
gene_set_query	38	0.2317	SRY_25088423_CHIPCHIP_EMBRYONICGONADS_MOUSE	SRY	98	2765	8.927e-05	0.000583	1.568	Literature--ChIP-seq	SERPINE1,SLC5A6,FAR2,FZD5,KCNC2,NCAPG2,PYGL,OLR1,SLC7A5,RILPL2,PXDN,PLCB1,GPRC5C,GPAT3,GSN,SCTR,DHRS7,PLP2,CYB561,FGF1,FGF2,FADS2,PODNL1,PITX3,ACLY,IGFALS,FBLIM1,INSIG2,CHRD,GLB1L2,ATXN1,TMEM120B,NEK6,PLEKHM1,SRXN1,DYSF,SGCD,SLC37A3,SLC25A17,ITGA5,SEMA3G,IGF2BP2,PCDH7,TTC39A,LEP,PDCD4,AQP7,KLHDC7A,ACTB,SOX6,TNS2,PAQR9,EBF2,MMD2,PIK3R3,SEC14L1,INPP5A,APOE,RCE1,CDSN,PARVB,PPP1R1A,INTS6,SLC7A10,PTPR…
gene_set_query	39	0.2378	POU5F1_18700969_CHIPCHIP_MESC_MOUSE	POU5F1	22	376	9.317e-05	0.000596	2.652	Literature--ChIP-seq	LIPG,IFT81,FZD5,FASN,FOS,PLIN2,GPRC5C,MEF2D,CDK6,SLC25A1,DST,ATP9A,SLC12A4,PTGES,PIK3R3,ACTR3B,GADD45G,SCARB2,GPD2,EPHX2,HMGA2,SPRY2
gene_set_query	40	0.2439	SALL4_18804426ESC_CHIPCHIP_MESC_MOUSE	SALL4	39	864	0.0001082	0.000678	2.017	Literature--ChIP-seq	CDC42SE1,VPS26C,HMOX1,S100A10,SLC6A6,FASN,SULF2,FGF1,FADS2,OLFM1,NPTXR,FBLIM1,SRXN1,SEC62,TNS2,SEC14L1,A2M,PARVB,ATPAF2,MME,SLC20A1,RELB,CST3,SORBS1,MC5R,WWC2,ENPP2,PDE8A,ADIPOR2,EPHX2,GNB5,FGF13,FGFR2,TNFAIP8,LAMC1,CASP3,AXIN2,IER5L,SPRY2
gene_set_query	41	0.25	RUNX2_24764292_CHIPSEQ_MC3T3_MOUSE	RUNX2	67	1749	0.0001115	0.000684	1.7	Literature--ChIP-seq	SERPINE1,GPR176,MYC,ZXDC,GAMT,VPS26C,JUP,ADM,LRRC32,TMEM43,FOS,SLC7A5,PXDN,MOCS1,GPAT3,GSN,DHRS7,CYB561,FADS3,FADS2,FADS1,MYLIP,RALGAPA2,PLTP,CDK6,CSPG4,SLC25A1,DYSF,ADRA1D,ADAMTS1,OIT3,SLC37A3,CHPF2,PRR5L,SLC25A25,KBTBD11,PDCD4,LCTL,ACTB,LGALS3,CPNE2,SOX6,TNS2,PPP1R3B,SEC14L1,TMEM86A,TMEM50B,NRP2,HIP1,PHGDH,CLDN15,SLC20A1,PAPLN,RXRA,UBTD1,TBL1X,CAPN2,PDE8A,TGM2,COX19,NNMT,ALDH3B1,PYROXD2,LASP1,A…
gene_set_query	42	0.2561	TCF3_18692474_CHIPSEQ_MESC_MOUSE	TCF3	47	1112	0.0001156	0.000696	1.883	Literature--ChIP-seq	MYC,FZD5,NCAPG2,SNX10,CGNL1,TIGD2,PLIN2,SBSN,CEPT1,GSN,SULF2,USP3,SLC9A2,ACLY,OSBP2,SRGAP3,SLC25A1,ADPGK,DST,DIXDC1,RUSC2,FNDC1,KATNAL2,RCC2,GADD45G,FBXL5,PTPRG,VGLL4,RELB,CST3,RXRA,TBL1X,GPD2,ABCG1,ADIPOR2,EPHX2,GCLC,FGFR2,CHD7,LASP1,CASP3,AXIN2,B4GALT6,PCDHGC3,SPRY2,RGS12,LNX2
gene_set_query	43	0.2622	RELA_24523406_CHIPSEQ_FIBROSARCOMA_HUMAN	RELA	48	1151	0.0001346	0.000794	1.857	Literature--ChIP-seq	SERPINE1,TSKU,MYLK,MYC,LIPG,SULT2B1,HMOX1,S100A10,JUN,SLC6A6,OLR1,FOS,F3,SLC7A5,RILPL2,GSN,PSMB9,CYB561,NEK6,CDK6,ITGB2,DUSP22,NUMB,PLEKHH2,ATP9A,MID1IP1,LGALS3,NINJ1,PTGES,GRB7,APOE,EGR1,ORM1,CEACAM1,RELB,TBL1X,ETS2,DOCK10,TGM2,NNMT,DTX2,GRK3,ARHGAP27,NR4A1,GCLC,TNFAIP3,CKS1B,THBS1
gene_set_query	44	0.2683	TP63_23658742_CHIPSEQ_EP156T_HUMAN	TP63	113	3343	0.0001807	0.00103	1.493	Literature--ChIP-seq	SERPINE1,TSKU,SCAMP5,NSDHL,MYC,LIPG,BVES,PLBD1,CHST11,JUP,SLC6A6,FXYD3,FASN,GSDME,KCNC2,SNX10,BAZ1A,F3,F5,MMP12,PXDN,ERMP1,SCTR,RNF145,FABP5,CYB561,FGF1,SESN1,FADS1,USP3,TPST2,PKP1,LY6H,PFKFB3,INSIG2,ATXN1,PMVK,SRGAP3,OSBPL3,NEK6,HOPX,CDK6,NFE2L3,ANKRD33B,TSPAN12,SGCD,ADAMTS1,OIT3,SLC37A3,DST,DUSP22,ATRN,SLC12A4,SORL1,AQP7,LGALS3,MFSD2A,ACSL1,PPP1R3B,RIN2,SLAMF7,CCR1,EGR1,FAM78B,IGF1,NRP2,ORM1,SL…
gene_set_query	45	0.2744	EOMES_20176728_CHIPCHIP_TROPHOBLASTSTEMCELLS_MOUSE	EOMES	56	1424	0.0001869	0.00104	1.747	Literature--ChIP-seq	TSKU,MYC,S100A10,SNX10,ADM,TMEM43,GNL3,RIPPLY3,PSMA1,CHST1,PLIN2,SC5D,SULF2,FABP5,MSRB3,PLP2,ZFP36,MYLIP,INSIG2,OSBPL3,PLEKHM1,SLC12A4,SORL1,SNRK,DIXDC1,LGALS3,RUSC2,SEC62,SEC14L1,CCR1,GADD45G,INTS6,RGL1,ORM1,PTPRG,RELT,TRIP10,TJP2,SCARB2,WWC2,ETS2,CAPN2,GPD2,NPR1,ARHGAP18,FDPS,NR4A1,GCLC,FGFR2,TNFAIP3,SLC2A3,LAMC1,LASP1,SPATS2,SPRY2,LNX2
gene_set_query	46	0.2805	SREBF1_19666523_CHIPSEQ_LIVER_MOUSE	SREBF1	30	633	0.0002655	0.0014	2.123	Literature--ChIP-seq	AGAP1,JUN,FASN,PYGL,PLIN2,FMO5,ZFP36,TECTB,ACLY,SLC25A25,LEP,PDCD4,LCTL,FBXO4,PAQR9,RIN2,APOE,PAG1,PTPRG,SREBF1,GPAM,SCARB2,SCARB1,SEZ6L2,ESR1,CASP3,ABCC2,TBC1D2,THRSP,LNX2
gene_set_query	47	0.2866	CDX2_20551321_CHIPSEQ_CACO2_HUMAN	CDX2	24	461	0.0002678	0.0014	2.343	Literature--ChIP-seq	MYC,SULT2B1,FAR2,AGAP1,JUN,FZD5,CGNL1,USP3,ATP9A,MFSD2A,RIN2,MC2R,SIPA1L3,SH3PXD2A,SLC43A2,KAZALD1,SCARB1,TGM2,TNFAIP3,ACOXL,AXIN2,SLIT2,PDE4DIP,SPRY2
gene_set_query	48	0.2927	FOXA1_25552417_CHIPSEQ_VCAP_HUMAN	FOXA1	68	1842	0.0002687	0.0014	1.636	Literature--ChIP-seq	SERPINE1,ABAT,SCAMP5,MYC,FAR2,PRKD1,CDC42SE1,ENPEP,VPS26C,AGAP1,PPARGC1A,CGNL1,TIGD2,FOS,PLCB1,GPRC5C,BCHE,RNF145,FABP5,USP3,SLC9A2,PKP1,INSIG2,CTIF,PMVK,TSPAN12,SLC37A3,CHPF2,PLEKHH2,SEMA3C,ATP9A,KBTBD11,DIXDC1,LGALS3,NINJ1,RIN2,GRB7,STRIP2,SEC14L1,IQSEC1,TMEM50B,INTS6,SLC7A11,TBL1X,BCAP31,SCARB1,ENPP2,SBF2,CHRNA2,NPR1,ACACA,GRK3,MYH10,ARHGEF37,SLC2A3,LAMC1,CKS1B,HEBP2,ACOXL,CASP3,SPATS2,GPCPD1,…
gene_set_query	49	0.2988	KLF4_18358816_CHIPCHIP_MESC_MOUSE	KLF4	54	1395	0.0003368	0.00172	1.718	Literature--ChIP-seq	MYC,SLC5A6,JUP,KCNC2,SNX10,ADM,SLC7A5,GPRC5C,GGA2,TCOF1,CEPT1,SULF2,FABP5,ZFP36,MPC2,USP3,MAPKAPK3,NPTXR,PMVK,PLTP,CSPG4,SLC25A1,DST,SIGMAR1,SLC25A25,SLC12A4,GLTP,DIXDC1,ACTB,LGALS3,RUSC2,SEC14L1,APOE,EGR1,TMEM50B,RANBP17,SLC20A1,CST3,TBL1X,GDF15,CAVIN3,TJP2,CAPN2,PDE8A,GPD2,EPHX2,HMGA2,GCLC,SLC2A3,CKS1B,LASP1,LGI4,PDE4DIP,SPRY2
gene_set_query	50	0.3049	TCF7L2_21901280_CHIPSEQ_H4IIE_RAT	TCF7L2	27	558	0.000372	0.00181	2.17	Literature--ChIP-seq	AGAP1,HSD11B1,HPX,SLC6A6,PLCB1,FADS2,TECTB,NPTXR,CDK6,TST,PCDH7,SOX6,SLC11A1,MMD2,RIN2,HIP1,GYS2,SH3PXD2A,SLC22A23,VGLL4,UBTD1,GPAM,SCARB2,WWC2,PDE8A,LAMC1,TBC1D2
gene_set_query	51	0.311	FOXP2_23625967_CHIPSEQ_PFSK1ANDSKNMC_HUMAN	FOXP2	36	834	0.0004227	0.00203	1.925	Literature--ChIP-seq	SERPINE1,TSKU,MYC,JUP,SLC6A6,PSMA1,PXDN,GGA2,MTCH1,MFNG,PKP1,INSIG2,CTIF,PLTP,PPM1D,MID1IP1,SORL1,LCTL,RUSC2,PPP1R3D,GRB7,TMEM50B,ATPAF2,TBL1X,BCAP31,SCARB1,SBF2,TGM2,NABP1,PYROXD2,CABIN1,IRF2BPL,HEBP2,LASP1,THBS1,SPRY2
gene_set_query	52	0.3171	FOXM1_26456572_CHIPSEQ_MCF7_HUMAN	FOXM1	66	1828	0.0005547	0.00258	1.598	Literature--ChIP-seq	TSKU,MYC,PRKD1,CDC42SE1,CHST11,S100A10,KCNC2,PXDN,PLCB1,UCP3,SC5D,BCHE,FMO5,SULF2,GRB14,HEPHL1,LARGE1,USP3,RALGAPA2,PKP1,OSBP2,INSIG2,CHRD,HOPX,CDK6,ANKRD33B,TSPAN12,SLC37A3,DST,PLEKHH2,SEMA3C,ROCK2,ATP9A,LEP,RAB13,LGALS3,FBXO4,RIN2,MGST1,SEC14L1,A2M,PAG1,PTPRG,MME,AMPD3,SLC22A23,CEACAM1,RXRA,CAPN2,FAM3C,PDE8A,GPD2,PLD1,ADIPOR2,ISOC1,HMGA2,ESR1,NABP1,FGFR2,LAMC1,AXIN2,ARHGAP10,CLMN,CHSY3,PDE4DIP,…
gene_set_query	53	0.3232	TBX3_20139965_CHIPSEQ_MESC_MOUSE	TBX3	36	852	0.0006147	0.00282	1.882	Literature--ChIP-seq	MYC,PRKD1,PPARGC1A,SNX10,TMEM43,PLCB1,SULF2,LARGE1,OLFM1,S100A8,FBLIM1,PLEKHH2,SLC12A4,PCDH7,KLHDC7A,SOX6,KATNAL2,RIN2,INPP5A,SIPA1L3,PTPRG,RXRA,SCARB2,ADAM12,BHLHB9,PLD1,ACACA,RAP1GAP2,NABP1,FGFR2,TNFAIP8,CABIN1,ABCC2,AXIN2,ARHGAP10,NEGR1
gene_set_query	54	0.3293	FOXO1_25302145_CHIPSEQ_TLYMPHOCYTE_MOUSE	FOXO1	63	1750	0.0007578	0.00342	1.593	Literature--ChIP-seq	S100A10,PYGL,FOS,PSMA1,GPAT3,CEPT1,MEF2D,GSN,RNF145,FABP5,FADS2,ZFP36,MPC2,TPST2,TXLNA,MAPKAPK3,MFNG,CHRD,PMVK,OSBPL3,HOPX,SLC37A3,SIGMAR1,DUSP22,PRR5L,SRL,KBTBD11,PDCD4,SIK3,GRB7,SARAF,PAG1,EGR1,RCC2,FBXL5,PHGDH,RALGPS1,CAMP,CLDN15,VGLL4,SLC20A1,PTGER3,RELT,KAZALD1,MC5R,SCARB2,ETS2,DOCK10,PDE8A,TGM2,KCTD2,ABCG1,ADIPOR2,ACSF2,NR4A1,GCLC,NABP1,IL7R,MXD4,TNFAIP3,HEBP2,IER5L,LNX2
gene_set_query	55	0.3354	SPI1_23127762_CHIPSEQ_K562_HUMAN	SPI1	49	1289	0.0008475	0.00366	1.686	Literature--ChIP-seq	PLBD1,RDH12,SLC6A6,NCAPG2,SNX10,SULF2,RNF145,DGAT2,SLC9A2,NAAA,CTIF,ATXN1,OSBPL3,NUMB,COL15A1,FSD2,TTC39A,SOX6,GBGT1,IQSEC1,RCC2,PARVB,NRP2,HIP1,SIPA1L3,AMPD3,PALD1,SLC22A23,DNASE1L1,SLC43A2,RXRA,TBL1X,SORBS1,TRIP10,TGM2,CD300A,ABCG1,DTX2,GRK3,RAP1GAP2,ARHGAP27,TTC25,ACOXL,CASP8,ARHGAP10,IER5L,NOS3,PDE4DIP,XPNPEP2
gene_set_query	56	0.3415	AR_25329375_CHIPSEQ_VCAP_HUMAN	AR	61	1704	0.001012	0.0042	1.584	Literature--ChIP-seq	COL12A1,MYC,FAR2,JUN,FUCA1,F3,PSMA1,PXDN,PLCB1,GPRC5C,UCP3,GPAT3,SULF2,FABP5,FRY,GRB14,LARGE1,OLFM1,LY6H,OSBP2,PFKFB3,SRXN1,DYSF,TSPAN12,DST,SEMA3C,PCDH7,SYT12,SYCP3,KLHDC7A,LGALS3,SOX6,RIN2,PTGES,SARAF,RCE1,EGR1,FAM78B,NRP2,SLC7A11,PTPRG,SPTLC3,CAMP,MME,HSD17B7,PLEKHA3,GPAM,DOCK10,ENPP2,SBF2,ARHGAP18,RAP1GAP2,CHD7,TNFAIP3,HEBP2,ACOXL,MYO18B,GREM1,IER5L,SLIT2,LGI4
gene_set_query	57	0.3476	TET1_21490601_CHIPSEQ_MESC_MOUSE	TET1	62	1744	0.001093	0.00436	1.573	Literature--ChIP-seq	SERPINE1,TSKU,DCAF6,BVES,CDC42SE1,RETSAT,AGAP1,CHST11,JUN,JUP,PYGL,RIPPLY3,GPRC5C,CRYAB,MEF2D,PSMB9,FADS2,ZFP36,PITX3,NAAA,PKP1,LY6H,PFKFB3,FBLIM1,PLTP,SRXN1,ADRA1D,ADAMTS1,CHPF2,SUCLA2,LEP,DIXDC1,KLHDC7A,RUSC2,NINJ1,SIK3,ACTR3B,RANBP17,PARVB,GADD45G,SLC7A10,PTPRG,MME,GDF15,CAVIN3,KAZALD1,CAPN2,SBF2,PDE8A,GPD2,ABCG1,GRK3,THPO,RAP1GAP2,TGFB1,TBCD,BLMH,TTC25,TNFAIP8,PDE4DIP,TBKBP1,LNX2
gene_set_query	58	0.3537	REST_21632747_CHIPSEQ_MESC_MOUSE	REST	67	1916	0.001101	0.00436	1.546	Literature--ChIP-seq	ABAT,SCAMP5,ZXDC,PRKD1,HPD,KCNC2,ADM,TMEM43,RIPPLY3,CHST1,SC5D,SULF2,DHRS7,FADS1,OLFM1,MFNG,IGFALS,LY6H,NPTXR,OSBP2,CHRD,CTIF,SRGAP3,OSBPL3,HOPX,ANKRD33B,DYSF,SGCD,SLC37A3,PRR5L,PPM1D,E2F2,SNRK,SUCLA2,KLHDC7A,LGALS3,FNDC1,PPP1R3B,SEC14L1,FAM78B,IQSEC1,SLC7A10,SIPA1L3,SPTLC3,AMPD3,SLC22A23,HEATR1,PAPLN,PTGER3,RXRA,SORBS1,KAZALD1,SCARB1,SBF2,CD300A,TBC1D21,SEZ6L2,TBCD,GNAO1,NR4A1,GCLC,MYO18B,HIST1H…
gene_set_query	59	0.3598	STAT3_20064451_CHIPSEQ_CD4T_MOUSE	STAT3	37	914	0.001108	0.00436	1.8	Literature--ChIP-seq	MYC,CHST11,S100A10,JUN,FOS,FABP5,ZFP36,HEPHL1,TPST2,NEK6,SLC37A3,DUSP22,NUMB,PDCD4,ACTB,FNDC1,MC2R,SEC14L1,PAG1,EGR1,GADD45G,SLC7A10,PHGDH,UBTD1,CAPN2,PDE8A,TGM2,UBD,NABP1,IL7R,TNFAIP8,TNFAIP3,CASP8,AXIN2,TMIGD1,IER5L,THBS1
gene_set_query	60	0.3659	GATA6_25053715_CHIPSEQ_YYC3_HUMAN	GATA6	65	1852	0.001167	0.00448	1.552	Literature--ChIP-seq	TSKU,DCAF6,MYC,GAMT,SULT2B1,RETSAT,HSD11B1,HPX,RDH12,PPARGC1A,S100A10,JUN,FZD5,JUP,FASN,ADM,BAZ1A,FOS,SLC7A5,GPRC5C,RNF145,DHRS7,MPC2,RALGAPA2,SLC9A2,INSIG2,PLTP,TMEM120B,SRXN1,NIPSNAP1,NRG4,ASPA,SRL,PPM1D,SNRK,LGALS3,SIK3,INTS6,PHGDH,PALD1,HEATR1,TBL1X,RELT,GDF15,CAPN2,FAM3C,TBC1D21,GPD2,COX19,DTX2,PLD1,FDPS,ARHGAP27,ACSF2,LAMC1,CABIN1,CKS1B,ABCC2,TMIGD1,IER5L,LIN9,THBS1,MUTYH,PDE4DIP,CHPT1
gene_set_query	61	0.372	MEIS1_26253404_CHIPSEQ_OPTICCUPS_MOUSE	MEIS1	57	1584	0.001251	0.00468	1.593	Literature--ChIP-seq	COL12A1,ABAT,MYLK,LIPG,LGALS12,PLBD1,ENPEP,FZD5,GSDME,KCNC2,PYGL,F5,PSMA1,BCHE,MSRB3,TECTB,CHRD,GLB1L2,ATXN1,ITPRIPL1,NEK6,ADCY10,NFE2L3,SRXN1,TSPAN12,ADAMTS1,DST,NRG4,SNRK,PDCD4,KLHDC7A,RUSC2,RIN2,PIK3R3,ACTR3B,TMEM86A,IGF1,RGL1,FBXL5,NRP2,SLC7A11,SIPA1L3,SH3PXD2A,VGLL4,SLC43A2,CST3,SCARB1,WWC2,GPD2,NABP1,TNFAIP8,TNFAIP3,HEBP2,MYO18B,CLMN,SLIT2,TSHR
gene_set_query	62	0.378	OLIG2_23332759_CHIPSEQ_OLIGODENDROCYTES_MOUSE	OLIG2	63	1809	0.001603	0.00579	1.54	Literature--ChIP-seq	ABAT,MYC,CHST11,CGNL1,FOS,GNL3,PLIN2,PLCB1,GPAT3,CYB561,GRB14,MB21D2,TECTB,MYLIP,OSBP2,CHRD,PLTP,SLC25A1,ADRA1D,TSPAN12,SGCD,SEMA3C,PRR5L,PCDH7,SORL1,SNRK,SUCLA2,ACTB,SOX6,MAOB,MC2R,RANBP17,GADD45G,SLC7A11,SIPA1L3,SPTLC3,MME,SLC22A23,UBTD1,TBL1X,GPAM,WWC2,PALM,FAM3C,TBC1D21,GPD2,NNMT,ARHGAP18,ALDH3B1,ARHGEF37,HMGA2,GNAO1,BMP3,FGFR2,TNFAIP8,TBC1D2,B4GALT6,SLIT2,NEGR1,TSHR,EEPD1,SPRY2,THRSP
gene_set_query	63	0.3841	CEBPB_20176806_CHIPSEQ_THIOMACROPHAGE_MOUSE	CEBPB	48	1300	0.001656	0.00591	1.636	Literature--ChIP-seq	CDC42SE1,OLR1,MMP12,GPRC5C,GSN,SCTR,FABP5,FADS1,TXLNA,FBLIM1,ABHD3,ITPRIPL1,PLEKHM1,ITGB2,TST,ROCK2,SEMA3G,IGF2BP2,SLC25A25,TTC39A,GLTP,SOX6,GBGT1,NINJ1,PTGES,RCC2,GADD45G,ORM2,SIPA1L3,PHGDH,SLC20A1,PAPLN,UBTD1,MPZL2,SCARB1,CAPN2,CD300A,PLD1,ALDH3B1,ARHGAP27,SELL,TNFAIP8,TNFAIP3,ACOXL,TMIGD1,B4GALT6,THBS1,CHPT1
gene_set_query	64	0.3902	PRDM14_21183938_CHIPSEQ_MESC_MOUSE	PRDM14	58	1646	0.001798	0.00634	1.558	Literature--ChIP-seq	SCAMP5,MYC,ZXDC,IFT81,JUN,JUP,SLC6A6,KCNC2,SNX10,SLC7A5,SBSN,TCOF1,UCP3,SULF2,DHRS7,MYLIP,INSIG2,PLTP,TMEM120B,CDK6,NFE2L3,SLC25A1,DYSF,SLC25A17,ITGA5,ROCK2,PRR5L,SRL,IGF2BP2,PCDH7,LCTL,ACTB,CPNE2,SIK3,SEC14L1,SARAF,RCC2,PARVB,PPP1R1A,NRP2,SH3PXD2A,SORBS1,TJP2,WWC2,PDE8A,WNT5B,GPD2,ABCG1,NPR1,DTX2,MYH10,NR4A1,FGFR2,TTC25,CHD7,SLC2A3,CLMN,SPRY2
gene_set_query	65	0.3963	STAT5A_23275557_CHIPSEQ_MAMMARYEPITHELIUM_MOUSE	STAT5A	37	970	0.002932	0.00978	1.692	Literature--ChIP-seq	SERPINE1,TSKU,SLC5A6,LGALS12,VPS26C,AGAP1,PLIN2,GPRC5C,UCP3,CEPT1,FMO2,CYB561,SLC27A1,HEPHL1,TXLNA,IGFALS,S100A8,HOPX,PLEKHM1,GM2A,OIT3,NUMB,SEMA3C,KLHDC7A,PPP1R3B,SLC7A11,SIPA1L3,SPTLC3,VGLL4,HSD17B7,OTOP1,TRIP10,TJP2,ADIPOR2,ALDH3B1,CASP8,TBKBP1
gene_set_query	66	0.4024	POU3F1_26484290_CHIPSEQ_ESC_MOUSE	POU3F1	58	1693	0.003191	0.0102	1.514	Literature--ChIP-seq	TSKU,MYC,LIPG,BVES,VPS26C,PPARGC1A,FZD5,JUP,PYGL,TIGD2,FOS,F3,F5,SLC7A5,RIPPLY3,RILPL2,PLCB1,TCOF1,MEF2D,RNF145,SPSB4,SLC27A1,FGF1,SESN1,LARGE1,TECTB,OLFM1,SLC25A1,ADRA1D,GM2A,ME1,COL15A1,HSD17B12,SRL,TSPAN18,MFSD2A,EBF2,RCE1,A2M,EGR1,IQSEC1,SIPA1L3,VGLL4,HEATR1,RELB,KAZALD1,GPAM,WWC2,FAM3C,PDE8A,ARHGAP18,ARHGAP27,ESR1,FGFR2,CHD7,LAMC1,NEGR1,SPRY2
gene_set_query	67	0.4085	ETS2_20176728_CHIPCHIP_TROPHOBLASTSTEMCELLS_MOUSE	ETS2	11	179	0.0032	0.0102	2.794	Literature--ChIP-seq	DHRS7,LARGE1,USP3,OSBPL3,PLEKHM1,NIPSNAP1,GRB7,RCE1,PDE8A,GCLC,LNX2
gene_set_query	68	0.4146	HIF1A_21447827_CHIPSEQ_MCF7_HUMAN	HIF1A	15	292	0.003724	0.0117	2.311	Literature--ChIP-seq	S100A10,ADM,FOS,PXDN,PFKFB3,INSIG2,SLC37A3,ITGA5,PPM1D,ATP9A,VGLL4,GDF15,SCARB1,RAP1GAP2,SLC2A3
gene_set_query	69	0.4207	STAT6_20620947_CHIPSEQ_CD4POST_HUMAN	STAT6	18	382	0.004014	0.0124	2.11	Literature--ChIP-seq	CHST11,SNX10,TMEM43,MAPKAPK3,CTIF,ATXN1,ITGB2,SORL1,SEC14L1,SARAF,NABP1,IL7R,TNFAIP8,CHD7,TNFAIP3,CABIN1,ACOXL,RGS12
gene_set_query	70	0.4268	THRA_23701648_CHIPSEQ_CEREBELLUM_MOUSE	THRA	10	159	0.004079	0.0125	2.864	Literature--ChIP-seq	CHST1,FGF2,OLFM1,ADRA1D,SLC12A4,ACTB,OBSL1,IGF1,RXRA,NR4A1
gene_set_query	71	0.4329	E2F1_21310950_CHIPSEQ_MCF7_HUMAN	E2F1	39	1060	0.004195	0.0128	1.63	Literature--ChIP-seq	MYC,SLC5A6,FAR2,VPS26C,S100A10,FZD5,NCAPG2,PSMA1,FABP5,ABHD3,INSIG2,PMVK,ADRA1D,E2F2,FSD2,SLC12A4,RAD50,RUSC2,SLC11A1,PPP1R3D,MGST1,STRIP2,SEC14L1,IQSEC1,RANBP17,NRP2,SLC20A1,DMRT2,PDE8A,GPD2,PLD1,TBCD,DIAPH1,CABIN1,ACOXL,HIST1H1E,IER5L,LIN9,CBS
gene_set_query	72	0.439	LYL1_20887958_CHIPSEQ_HPC7_MOUSE	LYL1	26	633	0.004316	0.013	1.828	Literature--ChIP-seq	DCAF6,FUCA1,PSMA1,MSRB3,FADS2,FADS1,TPST2,SLC9A2,NAAA,ITGA5,E2F2,NINJ1,SIK3,EGR1,PTGER3,RELT,SCARB2,DOCK10,PALM,COX19,DTX2,RAP1GAP2,TGFB1,MYO18B,LTC4S,NOS3
gene_set_query	73	0.4451	SMAD1_18555785_CHIPSEQ_MESC_MOUSE	SMAD1	22	508	0.004432	0.013	1.931	Literature--ChIP-seq	GCSH,CGNL1,TIGD2,SAMD7,GSN,SULF2,FBLIM1,ROCK2,SRL,E2F2,ATP9A,SLC12A4,LEP,ACSL1,APOE,EGR1,CDSN,GADD45G,SLC20A1,FGFR2,SLC2A3,XPNPEP2
gene_set_query	74	0.4512	NFE2L2_20460467_CHIPSEQ_MEF_MOUSE	NFE2L2	35	942	0.005414	0.0152	1.647	Literature--ChIP-seq	SERPINE1,TSKU,DCAF6,CHST11,HMOX1,F3,GRB14,FBLIM1,INSIG2,SRXN1,ITGB2,OIT3,ROCK2,PPM1D,IGF2BP2,PCDH7,SARAF,IGF1,GADD45G,SLC7A11,AMPD3,SLC22A23,HSD17B7,RXRA,CAVIN3,PLEKHA3,ETS2,ARHGAP18,ESR1,GCLC,LAMC1,ABCC2,SPATS2,AXIN2,CHPT1
gene_set_query	75	0.4573	GABPA_20460467_CHIPSEQ_MEF_MOUSE	GABPA	35	942	0.005414	0.0152	1.647	Literature--ChIP-seq	SERPINE1,TSKU,DCAF6,CHST11,HMOX1,F3,GRB14,FBLIM1,INSIG2,SRXN1,ITGB2,OIT3,ROCK2,PPM1D,IGF2BP2,PCDH7,SARAF,IGF1,GADD45G,SLC7A11,AMPD3,SLC22A23,HSD17B7,RXRA,CAVIN3,PLEKHA3,ETS2,ARHGAP18,ESR1,GCLC,LAMC1,ABCC2,SPATS2,AXIN2,CHPT1
gene_set_query	76	0.4634	HSF1_23293686_CHIPSEQ_STHDHSTRIATAL_MOUSE	HSF1	29	745	0.005665	0.0156	1.728	Literature--ChIP-seq	GPR176,JUN,CRYAB,CEPT1,GSN,SULF2,CYB561,ZFP36,USP3,TPST2,OSBPL3,SRXN1,NUMB,ACTB,SEC62,SEC14L1,SARAF,GADD45G,ORM2,BCAP31,GDF15,CAPN2,KCTD2,NPR1,ALDH3B1,ESR1,ACOXL,LASP1,ARHGAP10
gene_set_query	77	0.4695	JUN_26020271_CHIPSEQ_SMOOTHMUSCLE_HUMAN	JUN	60	1830	0.006623	0.0178	1.446	Literature--ChIP-seq	COL12A1,SERPINE1,GPR176,MYC,HPD,HMOX1,ADM,PYGL,F3,SBSN,ERMP1,GPAT3,GSN,CYB561,SLC27A1,FGF1,FGF2,HEPHL1,FADS1,TECTB,MYLIP,ACLY,ATXN1,PLTP,TMEM120B,PLEKHM1,CSPG4,ADAMTS1,TTC39A,SYT12,TSPAN18,RAB13,TXNDC15,KATNAL2,PPP1R3B,PTGES,SARAF,IGF1,GADD45G,SLC7A11,SH3PXD2A,VGLL4,SLC20A1,ETS2,CAPN2,PDE8A,GPD2,ADAM12,ABCG1,PLD1,IL7R,TNFAIP3,LAMC1,MYO18B,ABCC2,AXIN2,B4GALT6,IER5L,PDE4DIP,TBKBP1
gene_set_query	78	0.4756	JUND_26020271_CHIPSEQ_SMOOTHMUSCLE_HUMAN	JUND	60	1831	0.006692	0.0179	1.446	Literature--ChIP-seq	COL12A1,SERPINE1,GPR176,MYC,FAR2,HPD,CHST11,HMOX1,SLC6A6,ADM,PYGL,FOS,F3,SBSN,ERMP1,GPAT3,GSN,CYB561,SLC27A1,FGF1,FGF2,MYLIP,DGAT2,USP3,ATXN1,PMVK,PLTP,HOPX,PLEKHM1,CSPG4,ADAMTS1,TTC39A,SYT12,TSPAN18,RAB13,TXNDC15,KATNAL2,PTGES,PIK3R3,SARAF,IGF1,GADD45G,ORM1,SLC7A11,SH3PXD2A,CAVIN3,ETS2,CAPN2,PDE8A,ADAM12,PLD1,NABP1,IL7R,TNFAIP3,LAMC1,MYO18B,ABCC2,IER5L,PDE4DIP,TBKBP1
gene_set_query	79	0.4817	NR3C1_23031785_CHIPSEQ_PC12_MOUSE	NR3C1	30	793	0.007278	0.0191	1.678	Literature--ChIP-seq	CHST11,F3,RIPPLY3,CHST1,PLIN2,SULF2,CYB561,FGF2,ZFP36,OLFM1,INSIG2,CHRD,SGCD,NRG4,MID1IP1,SORL1,KBTBD11,SNRK,SUCLA2,TSPAN18,ACTR3B,RGL1,SPTLC3,AMPD3,CAVIN3,ISOC1,RAP1GAP2,AXIN2,SLIT2,THRSP
gene_set_query	80	0.4878	TCF7_22412390_CHIPSEQ_EML_MOUSE	TCF7	47	1383	0.007788	0.0201	1.501	Literature--ChIP-seq	SCAMP5,HOGA1,SULT2B1,AGAP1,SLC6A6,BAZ1A,SAMD7,SULF2,PITX3,NPTXR,ATXN1,HOPX,OIT3,SEMA3G,HSD17B12,PPM1D,CPNE2,SLC11A1,NINJ1,SIK3,INPP5A,APOE,RCC2,PARVB,RGL1,HIP1,SLC7A11,GYS2,SLC22A23,VGLL4,RXRA,MC5R,TJP2,CAPN2,WNT5B,COX19,DTX2,ADIPOR2,RAP1GAP2,HMGA2,TNFAIP8,CHD7,TNFAIP3,LAMC1,ACOXL,NOS3,RGS12
gene_set_query	81	0.4939	PPARD_23176727_CHIPSEQ_KERATINOCYTES_MOUSE	PPARD	10	175	0.007861	0.0201	2.586	Literature--ChIP-seq	FOS,PLIN2,FADS2,PLTP,FHL1,PHGDH,CEACAM1,SLC43A2,HSD17B7,CBS
gene_set_query	82	0.5	KLF5_20875108_CHIPSEQ_MESC_MOUSE	KLF5	59	1820	0.008617	0.0219	1.43	Literature--ChIP-seq	ABAT,TSKU,LIPG,FAR2,PYGL,F3,TCOF1,FRY,FGF1,FGF2,FADS2,PODNL1,MPC2,INSIG2,ATXN1,OSBPL3,NFE2L3,CSPG4,DYSF,NRG4,ITGA5,ITIH5,SEMA3C,ROCK2,SORL1,TSPAN18,DIXDC1,NUDT5,CPNE2,SOX6,PPP1R3B,STRIP2,SEC14L1,SLAMF7,CDSN,INTS6,SLC7A11,PHGDH,MC5R,TJP2,TBC1D21,ADAM12,SEZ6L2,ALDH3B2,TGFB1,EPHX2,HMGA2,ACSF2,BMP3,GCLC,SELL,BLMH,TNFAIP3,AXIN2,TMIGD1,NEGR1,EEPD1,TBKBP1,CHPT1
gene_set_query	83	0.5061	ELK3_25401928_CHIPSEQ_HUVEC_HUMAN	ELK3	60	1866	0.009502	0.0233	1.418	Literature--ChIP-seq	SERPINE1,CDC42SE1,S100A10,JUN,JUP,ADM,LRRC32,TMEM43,BAZ1A,FOS,CHST1,MEF2D,SULF2,CYB561,FADS2,ZFP36,SESN1,ACLY,TXLNA,MFNG,PFKFB3,FBLIM1,ITPRIPL1,PMVK,PLTP,NEK6,HOPX,CDK6,NFE2L3,SLC25A1,SRXN1,OIT3,ITGA5,PCDH7,TTC39A,TSPAN18,ACTB,TNS2,NINJ1,PIK3R3,NRP2,SREBF1,CST3,RELT,GDF15,KAZALD1,TGM2,THPO,ALDH3B1,FDPS,TGFB1,TNFAIP3,CKS1B,SPATS2,IER5L,SNCG,SLIT2,NEGR1,PDE4DIP,SPRY2
gene_set_query	84	0.5122	BCL6_25482012_CHIPSEQ_CMLJURLMK1_HUMAN	BCL6	59	1832	0.009705	0.0236	1.42	Literature--ChIP-seq	GPR176,MYC,HSD11B1,GSDME,BAZ1A,AOAH,GGA2,TCOF1,SMOC1,FGF1,PITX3,OLFM1,PFKFB3,SRGAP3,NFE2L3,SLC25A1,ANKRD33B,ADPGK,OIT3,DST,DUSP22,ITGA5,PLEKHH2,SEMA3G,HSD17B12,SRL,IGF2BP2,TTC39A,RAD50,TSPAN18,GLTP,TXNDC15,ACTB,CPNE2,PAQR9,SLC11A1,SLC6A13,GRB7,PIK3R3,IQSEC1,IGF1,HIP1,RALGPS1,VGLL4,SLC20A1,TBL1X,MC5R,SCARB2,ABCG1,ALDH3B1,ARHGEF37,ARHGAP27,NR4A1,SLC2A3,HIST1H1E,SPATS2,GREM1,RASD1,MUTYH
gene_set_query	85	0.5183	MYC_19915707_CHIPCHIP_AK7_HUMAN	MYC	62	1957	0.01131	0.0271	1.396	Literature--ChIP-seq	MYLK,GPR176,MYC,SULT2B1,VPS26C,JUP,FASN,ADM,ANXA8,AOAH,SBSN,UCP3,GSN,DHRS7,MSRB3,SLC27A1,FRY,MPC2,FADS1,IGFALS,SLC27A4,CDK6,SRXN1,ITGB2,SGCD,ADAMTS1,SLC25A17,COL15A1,SEMA3G,KBTBD11,SYCP3,CPNE2,SOX6,EBF2,NINJ1,RIN2,GRB7,PAG1,EGR1,IGF1,HIP1,SREBF1,VGLL4,SLC20A1,CST3,RXRA,SORBS1,SCARB2,WWC2,ETS2,NPR1,ARHGAP18,THPO,RAP1GAP2,FGFR2,MXD4,TNFAIP3,LAMC1,AXIN2,TMIGD1,MUTYH,NOS3
gene_set_query	86	0.5244	RARG_19884340_CHIPCHIP_MEF_MOUSE	RARG	15	342	0.01454	0.0328	1.957	Literature--ChIP-seq	RILPL2,GPAT3,TPST2,S100A8,OSBPL3,DST,ROCK2,LCTL,TNS2,RIN2,GDF15,FGFR2,LAMC1,THRSP,LNX2
gene_set_query	87	0.5305	FOXP1_21924763_CHIPSEQ_HESC_HUMAN	FOXP1	103	3521	0.01496	0.0335	1.286	Literature--ChIP-seq	COL12A1,TSKU,DCAF6,SCAMP5,LSM11,ZXDC,GAMT,HPD,CDC42SE1,CHST11,JUN,JUP,SLC6A6,FXYD3,NCAPG2,ADM,FOS,F3,SLC7A5,RIPPLY3,PSMA1,GSN,FMO5,SULF2,FADS2,GRB14,MPC2,LARGE1,FADS1,PITX3,USP3,ACLY,MAPKAPK3,SLC27A4,PFKFB3,INSIG2,CHRD,NFE2L3,SRXN1,ADPGK,ADRA1D,ADAMTS1,SLC37A3,CHPF2,SIGMAR1,SEMA3C,SRL,E2F2,SUCLA2,RAB13,GLTP,LCTL,ACTB,SEC62,SLC11A1,PPP1R3B,PPP1R3D,EGR1,RCC2,GADD45G,PPP1R1A,NRP2,SIPA1L3,PTPRG,ATPAF…
gene_set_query	88	0.5366	ESRRB_18555785_CHIPSEQ_MESC_MOUSE	ESRRB	40	1195	0.01571	0.0347	1.478	Literature--ChIP-seq	ABAT,BVES,RETSAT,FZD5,KCNC2,DHRS7,SPSB4,MTCH1,MPC2,TPST2,OLFM1,NAAA,SLC27A4,ATXN1,SRXN1,TSPAN12,NIPSNAP1,ASPA,E2F2,SUCLA2,SYCP3,KLHDC7A,LGALS3,RUSC2,PAQR9,NINJ1,ACTR3B,PARVB,RALGPS1,AASS,MME,RELT,GDF15,CAVIN3,EPHX2,GNB5,CASP3,THBS1,MUTYH,CHPT1
gene_set_query	89	0.5427	ELK1_22589737_CHIPSEQ_MCF10A_HUMAN	ELK1	30	848	0.01669	0.0363	1.565	Literature--ChIP-seq	SERPINE1,PPARGC1A,JUN,FASN,ADM,ERMP1,GPAT3,MSRB3,PLP2,OLFM1,NEK6,SORL1,RAD50,DIXDC1,NUDT5,ACTB,ACSL1,NINJ1,SEC14L1,EGR1,NRP2,ORM1,PAPLN,ETS2,CAPN2,FDPS,TTC25,TNFAIP3,THBS1,PDE4DIP
gene_set_query	90	0.5488	RXRA_24833708_CHIPSEQ_LIVER_MOUSE	RXRA	50	1584	0.02093	0.0437	1.391	Literature--ChIP-seq	ABAT,LIPG,HOGA1,HSD11B1,FASN,KCNC2,PYGL,TMEM43,GNL3,CRYAB,METTL7B,ZFP36,SESN1,MPC2,FADS1,ACLY,NAAA,IGFALS,LY6H,S100A8,ADCY10,NFE2L3,TSPAN12,ADAMTS1,DUSP22,NRG4,ASPA,SYT12,RUSC2,SLC6A13,SARAF,RCE1,NRP2,SH3PXD2A,RALGPS1,ATPAF2,SREBF1,PAPLN,MC5R,ACAA2,CAPN2,ARHGAP18,DTX2,PLD1,TBCD,BMP3,MXD4,TTC25,HIST1H1E,GREM1
gene_set_query	91	0.5549	SOX17_20123909_CHIPSEQ_XEN_MOUSE	SOX17	49	1555	0.02251	0.0463	1.388	Literature--ChIP-seq	LIPG,VPS26C,FUCA1,SNX10,ADM,FOS,SLC7A5,PLIN2,GPRC5C,GGA2,SMOC1,MSRB3,PMVK,OSBPL3,SLC37A3,DST,SLC25A17,SLC25A25,SNRK,AQP7,SOX6,SEC62,RIN2,PIK3R3,IGF1,RGL1,NRP2,ORM1,ATPAF2,SREBF1,MME,SLC20A1,HEATR1,HSD17B7,CST3,RELT,CAVIN3,WWC2,ENPP2,PDE8A,PDZD7,FGFR2,LAMC1,CKS1B,ARHGAP10,B4GALT6,IER5L,THBS1,THRSP
gene_set_query	92	0.561	ZNF263_19887448_CHIPSEQ_K562_HUMAN	ZNF263	5	70	0.02273	0.0463	3.282	Literature--ChIP-seq	SLC7A5,CYB561,TXLNA,CDK6,GDF15
gene_set_query	93	0.5671	CEBPA_23403033_CHIPSEQ_LIVER_MOUSE	CEBPA	19	493	0.02277	0.0463	1.71	Literature--ChIP-seq	PLBD1,ENPEP,HPX,HMOX1,GPAT3,DHRS7,MPC2,INSIG2,NRG4,KATNAL2,PPP1R3B,ORM1,ORM2,HSD17B7,COX19,NNMT,PYROXD2,MXD4,TNFAIP3
gene_set_query	94	0.5732	TBP_23326641_CHIPSEQ_C3H10T12_MOUSE	TBP	25	721	0.03213	0.0632	1.533	Literature--ChIP-seq	TSKU,MYC,GAMT,MEF2D,GSN,ZFP36,LARGE1,PITX3,PFKFB3,INSIG2,PLTP,FSD2,TNS2,SH3PXD2A,DNASE1L1,PLEKHA3,SORBS1,KAZALD1,TRIP10,GCLC,CKS1B,LASP1,SLIT2,SPRY2,LNX2
gene_set_query	95	0.5793	SETDB1_19884257_CHIPSEQ_MESC_MOUSE	SETDB1	54	1788	0.03409	0.0662	1.329	Literature--ChIP-seq	ABAT,SCAMP5,GPR176,LSM11,FUCA1,GSDME,NCAPG2,PYGL,F5,MOCS1,SC5D,SULF2,DHRS7,SPSB4,LARGE1,ATXN1,PLTP,CDK6,ADRA1D,OIT3,SLC25A25,ATP9A,PCDH7,LEP,RUSC2,PAQR9,EBF2,NINJ1,PPP1R3D,INPP5A,SARAF,CCR1,CDSN,IQSEC1,TMEM50B,GYS2,CEACAM1,CST3,GDF15,KAZALD1,TJP2,PDE8A,ARHGAP18,EPHX2,HMGA2,ARHGAP27,TNFAIP3,CASP8,SPATS2,IER5L,SNCG,NOS3,PDE4DIP,SPRY2
gene_set_query	96	0.5854	NEUROD2_26341353_CHIPSEQ_CORTEX_MOUSE	NEUROD2	48	1602	0.04713	0.0888	1.318	Literature--ChIP-seq	ABAT,ADM,ANXA8,TIGD2,FOS,F3,FABP5,FADS1,KCNH4,RALGAPA2,CHRD,ATXN1,SRGAP3,TMEM120B,NFE2L3,ADAMTS1,OIT3,NRG4,NUMB,SEMA3G,SRL,IGF2BP2,ATP9A,KBTBD11,LEP,TSPAN18,GBGT1,PTGES,GRB7,SEC14L1,RCE1,EGR1,TMEM50B,PARVB,NRP2,PTPRG,SLC43A2,SCARB2,ADAM12,ACACA,THPO,NR4A1,LAMC1,LASP1,MYO18B,SPATS2,TBC1D2,CBS
gene_set_query	97	0.5915	SOX11_23321250_CHIPCHIP_Z138A519JVM2_HUMAN	SOX11	31	970	0.04791	0.0891	1.409	Literature--ChIP-seq	SERPINE1,DCAF6,SULT2B1,CDC42SE1,NCAPG2,MSRB3,MPC2,TXLNA,ITPRIPL1,SRGAP3,CDK6,ITGB2,NIPSNAP1,RUSC2,CPNE2,PARVB,HIP1,RELB,KAZALD1,TJP2,SCARB2,ACAA2,NPR1,DTX2,PLD1,TNFAIP8,TNFAIP3,CABIN1,AXIN2,LIN9,MUTYH
gene_set_query	98	0.5976	TCF4_18268006_CHIPCHIP_LS174T_HUMAN	TCF4	16	436	0.04878	0.0902	1.625	Literature--ChIP-seq	RETSAT,JUN,PXDN,SLC9A2,PKP1,PMVK,SRGAP3,PLEKHH2,ROCK2,PIK3R3,NRP2,PTGER3,DOCK10,GPD2,LIN9,NEGR1
gene_set_query	99	0.6037	MECOM_23826213_CHIPSEQ_KASUMI_MOUSE	MECOM	49	1649	0.05069	0.0926	1.307	Literature--ChIP-seq	VPS26C,AGAP1,RDH12,CHST11,S100A10,JUN,SLC6A6,SNX10,PYGL,OLR1,F5,MOCS1,RNF145,DHRS7,PODNL1,MYLIP,MFNG,TMEM120B,SRXN1,ITGB2,SIGMAR1,SLC25A25,PCDH7,PDCD4,CPNE2,SARAF,TMEM50B,GADD45G,SLC7A11,AMPD3,VGLL4,PTGER3,RELT,KAZALD1,SCARB1,ACAA2,DOCK10,FAM3C,GPD2,SPNS1,ALDH3B1,MYH10,TGFB1,TBCD,SELL,TTC25,TNFAIP3,PDE4DIP,LNX2
gene_set_query	100	0.6098	HOXB7_26014856_CHIPSEQ_BT474_HUMAN	HOXB7	53	1812	0.05495	0.0998	1.286	Literature--ChIP-seq	SERPINE1,SCAMP5,GPR176,SULT2B1,IFT81,PRKD1,CHST11,HMOX1,PPARGC1A,FASN,PLIN2,PLCB1,SULF2,DHRS7,FGF1,LARGE1,RALGAPA2,LY6H,OSBP2,CHRD,ANKRD33B,ADPGK,TSPAN12,SLC25A17,NRG4,SEMA3C,HSD17B12,TTC39A,KBTBD11,SYCP3,ACSL1,OBSL1,GRB7,TMEM50B,CST3,TBL1X,OTOP1,SCARB1,PLD1,EPHX2,ACSF2,DIAPH1,SELL,TTC25,SLC2A3,LAMC1,LASP1,CASP8,MYO18B,TMIGD1,B4GALT6,LTC4S,CHPT1
gene_set_query	101	0.6159	PAX6_23342162_CHIPCHIP_BETAFORBRAINLENS_MOUSE	PAX6	24	728	0.05552	0.1	1.455	Literature--ChIP-seq	COL12A1,LSM11,SLC5A6,AGAP1,LRRC32,FOS,PLIN2,MTCH1,ASPA,TTC39A,FBXO4,NINJ1,NRP2,ATPAF2,MME,RXRA,RELT,KAZALD1,CAPN2,GPD1,CHRNA2,ESR1,SLC2A3,CHSY3
gene_set_query	102	0.622	NFIB_24661679_CHIPSEQ_E165LUNG_MOUSE	NFIB	17	489	0.06456	0.115	1.537	Literature--ChIP-seq	JUN,LRRC32,RILPL2,MYLIP,NPTXR,RUSC2,ACTR3B,NRP2,PTPRG,VGLL4,PDE8A,ACSF2,CHD7,LAMC1,AXIN2,CLMN,PCDHGC3
gene_set_query	103	0.628	KLF2_18264089_CHIPCHIP_MESC_MOUSE	KLF2	5	94	0.06616	0.116	2.397	Literature--ChIP-seq	FOS,MFSD2A,NRP2,SLC2A3,SNCG
gene_set_query	104	0.6341	CTCF_18555785_CHIPSEQ_MESC_MOUSE	CTCF	38	1270	0.06914	0.121	1.316	Literature--ChIP-seq	LSM11,FUCA1,SLC6A6,CGNL1,TIGD2,PSMA1,MEF2D,CYB561,OLFM1,PFKFB3,SLC25A1,ADPGK,ADRA1D,SEMA3C,RAB13,SLC7A10,RELT,MC5R,TRIP10,SCARB2,ETS2,PALM,TGM2,ABCG1,NNMT,NPR1,PDZD7,TGFB1,SELL,FGFR2,TNFAIP3,SLC2A3,CABIN1,THBS1,RASD1,LGI4,PCDHGC3,TSHR
gene_set_query	105	0.6402	TFAP2A_17053090_CHIPCHIP_MCF7_HUMAN	TFAP2A	52	1808	0.07019	0.122	1.264	Literature--ChIP-seq	TSKU,SCAMP5,VPS26C,JUP,FASN,KCNC2,ADM,GPRC5C,GGA2,DHRS7,MSRB3,HEPHL1,LARGE1,FADS1,DGAT2,OSBP2,ABHD3,SLC25A1,ADPGK,ADRA1D,ATRN,HSD17B12,ATP9A,MID1IP1,CPNE2,SOX6,TNS2,SLC6A13,KATNAL2,MC2R,RCE1,IGF1,AMPD3,SLC43A2,PAPLN,RELT,MC5R,ACAA2,SBF2,TGM2,WNT5B,ABCG1,ALDH3B1,MYH10,TBCD,GNAO1,NR4A1,FGF13,MYO18B,GREM1,LGI4,LNX2
gene_set_query	106	0.6463	ELF5_23300383_CHIPSEQ_T47D_HUMAN	ELF5	30	975	0.07334	0.126	1.355	Literature--ChIP-seq	MYC,AGAP1,JUN,BAZ1A,MEF2D,FMO5,USP3,PFKFB3,CDK6,SRXN1,ATP9A,RAD50,SYT12,NUDT5,TNS2,MFSD2A,PTGES,GRB7,MGST1,SARAF,RCC2,SLC7A11,SIPA1L3,VGLL4,HEATR1,KAZALD1,TGM2,ADIPOR2,SELL,LTC4S
gene_set_query	107	0.6524	RARB_24833708_CHIPSEQ_LIVER_MOUSE	RARB	45	1561	0.0827	0.14	1.267	Literature--ChIP-seq	LIPG,ZXDC,HSD11B1,FZD5,FASN,KCNC2,LRRC32,RIPPLY3,CHST1,SULF2,FABP5,MTCH1,SESN1,MPC2,TECTB,ACLY,TXLNA,IGFALS,S100A8,PMVK,TMEM120B,SLC25A1,SRXN1,ASPA,ITIH5,SLC6A13,PAG1,EGR1,TMEM50B,NRP2,ORM1,SH3PXD2A,SREBF1,SLC43A2,CST3,ADAM12,NPR1,ARHGAP18,THPO,BMP3,BLMH,FGFR2,MXD4,TTC25,PCDHGC3
gene_set_query	108	0.6585	SRF_21415370_CHIPSEQ_HL1_MOUSE	SRF	34	1140	0.08324	0.14	1.312	Literature--ChIP-seq	TMEM43,GNL3,CRYAB,SLC27A1,SESN1,LARGE1,MAPKAPK3,SRXN1,TSPAN12,GM2A,SEMA3G,PCDH7,SORL1,RAB13,DIXDC1,NUDT5,FBXO4,SEC62,TNS2,KATNAL2,OBSL1,SREBF1,SLC43A2,SLC20A1,HEATR1,GDF15,KAZALD1,TJP2,ARHGAP18,MYH10,NABP1,CKS1B,SPATS2,PDE4DIP
gene_set_query	109	0.6646	TBX5_21415370_CHIPSEQ_HL1_MOUSE	TBX5	50	1756	0.08348	0.14	1.251	Literature--ChIP-seq	ABAT,TSKU,GAMT,CDC42SE1,HMOX1,FASN,F3,GNL3,CRYAB,MEF2D,GSN,SMOC1,SLC27A1,FRY,ZFP36,PODNL1,MPC2,OLFM1,PMVK,TMEM120B,HOPX,CDK6,ADPGK,SLC37A3,DST,PPM1D,SLC12A4,TSPAN18,RAB13,ACTB,SOX6,PPP1R3B,ACTR3B,INPP5A,SARAF,TMEM50B,NRP2,ATPAF2,SLC20A1,PAPLN,HSD17B7,PLEKHA3,CAPN2,NABP1,TTC25,TNFAIP8,CKS1B,LASP1,AXIN2,PCDHGC3
gene_set_query	110	0.6707	RARA_24833708_CHIPSEQ_LIVER_MOUSE	RARA	45	1582	0.09584	0.156	1.249	Literature--ChIP-seq	DCAF6,GPR176,ZXDC,HSD11B1,S100A10,FZD5,FASN,LRRC32,FOS,CHST1,SULF2,RNF145,SESN1,MPC2,FADS1,TECTB,KCNH4,IGFALS,LY6H,FBLIM1,ADCY10,ADAMTS1,SLC25A17,ASPA,SEMA3G,E2F2,SYT12,RUSC2,RCE1,EGR1,INTS6,SH3PXD2A,SREBF1,SLC43A2,PAPLN,CAPN2,PDE8A,COX19,THPO,MYH10,BMP3,FGFR2,TTC25,SLIT2,EEPD1
gene_set_query	111	0.6768	STAT4_19710469_CHIPCHIP_TH1_MOUSE	STAT4	36	1235	0.09682	0.156	1.281	Literature--ChIP-seq	SERPINE1,LSM11,MYC,S100A10,JUN,SNX10,ADM,OLR1,FOS,PSMB9,PLP2,ZFP36,MYLIP,TPST2,TXLNA,MAPKAPK3,DUSP22,ITIH5,KBTBD11,PDCD4,NUDT5,SOX6,SLC11A1,SLAMF7,GADD45G,SREBF1,VGLL4,MPZL2,DOCK10,EBP,TGFB1,IL7R,LAMC1,ACOXL,CASP8,CASP3
gene_set_query	112	0.6829	CEBPD_23245923_CHIPSEQ_MEF_MOUSE	CEBPD	15	448	0.0988	0.159	1.478	Literature--ChIP-seq	COL12A1,MYLK,PPARGC1A,SLC6A6,CGNL1,GRB14,LARGE1,SIK3,SLC7A11,MME,FGFR2,CHD7,LAMC1,AXIN2,NEGR1
gene_set_query	113	0.689	IRF8_21731497_CHIPCHIP_J774_MOUSE	IRF8	9	238	0.1012	0.162	1.677	Literature--ChIP-seq	CDC42SE1,HMOX1,SNX10,NAAA,OSBPL3,ITGA5,PHGDH,DTX2,NABP1
gene_set_query	114	0.6951	MEF2A_21415370_CHIPSEQ_HL1_MOUSE	MEF2A	23	759	0.116	0.183	1.333	Literature--ChIP-seq	COL12A1,SLC6A6,SNX10,ADM,TMEM43,FOS,MSRB3,ZFP36,INSIG2,HOPX,DYSF,ADAMTS1,DST,FSD2,IGF2BP2,PCDH7,SOX6,NRP2,HSD17B7,MXD4,LAMC1,ARHGAP10,NOS3
gene_set_query	115	0.7012	HOXB4_20404135_CHIPCHIP_EML_MOUSE	HOXB4	39	1393	0.1306	0.203	1.229	Literature--ChIP-seq	MYC,VPS26C,SNX10,GNL3,PSMA1,SC5D,MEF2D,FADS1,ACLY,TXLNA,ATXN1,PMVK,PLEKHM1,OIT3,HSD17B12,PPM1D,SLC25A25,PCDH7,FBXO4,SEC62,SLC11A1,SEC14L1,SARAF,CCR1,RCC2,RANBP17,HIP1,PHGDH,HEATR1,TBL1X,KAZALD1,TRIP10,SCARB2,NPR1,ARHGAP18,EBP,SELL,TNFAIP3,ARHGAP10
gene_set_query	116	0.7073	E2F4_21247883_CHIPSEQ_LYMPHOBLASTOID_HUMAN	E2F4	73	2762	0.1395	0.216	1.158	Literature--ChIP-seq	TSKU,DCAF6,SCAMP5,GCSH,PRKD1,CDC42SE1,CHST11,JUN,ADM,PYGL,BAZ1A,FOS,SLC7A5,PSMA1,GGA2,SC5D,CEPT1,MEF2D,DHRS7,FADS3,FADS2,MPC2,FADS1,DGAT2,USP3,TXLNA,PFKFB3,NATD1,PMVK,TMEM120B,ADPGK,NUMB,E2F2,SLC12A4,SORL1,SUCLA2,GLTP,LGALS3,CPNE2,MFSD2A,SIK3,PIK3R3,INPP5A,RCE1,FAM78B,RCC2,INTS6,RGL1,ATPAF2,SLC43A2,PTGER3,UBTD1,RELT,KAZALD1,GPAM,SBF2,PDE8A,ADAM12,SPNS1,SEZ6L2,MYH10,PDZD7,FDPS,GNB5,LAMC1,CKS1B,SPA…
gene_set_query	117	0.7134	GBX2_23144817_CHIPSEQ_PC3_HUMAN	GBX2	8	223	0.1447	0.222	1.588	Literature--ChIP-seq	MYLK,GRB14,SRGAP3,PCDH7,ACSL1,PTPRG,SBF2,LIN9
gene_set_query	118	0.7195	PDX1_19855005_CHIPCHIP_MIN6_MOUSE	PDX1	17	555	0.1466	0.224	1.348	Literature--ChIP-seq	GAMT,FOS,SLC27A1,MYLIP,OSBPL3,SIGMAR1,TST,HSD17B12,SLC25A25,EBF2,SLC43A2,BCAP31,ETS2,ARHGAP27,CKS1B,MUTYH,PCDHGC3
gene_set_query	119	0.7256	MYCN_18555785_CHIPSEQ_MESC_MOUSE	MYCN	51	1894	0.1512	0.23	1.181	Literature--ChIP-seq	SCAMP5,GPR176,LSM11,CDC42SE1,AGAP1,HMOX1,TMEM43,SLC7A5,SC5D,MEF2D,CYB561,FADS2,SESN1,LARGE1,DGAT2,TXLNA,SLC25A1,NIPSNAP1,MID1IP1,SORL1,RUSC2,ACSL1,SARAF,RCC2,GADD45G,INTS6,RGL1,FBXL5,HIP1,PTPRG,ATPAF2,SLC20A1,UBTD1,TBL1X,PLEKHA3,GPAM,ACAA2,PDE8A,ABCG1,NPR1,MYH10,GNAO1,GCLC,MXD4,TTC25,TNFAIP3,LAMC1,SPATS2,TBC1D2,IER5L,NEGR1
gene_set_query	120	0.7317	PBX1_22567123_CHIPCHIP_OVCAR3_HUMAN	PBX1	54	2019	0.155	0.233	1.173	Literature--ChIP-seq	MYLK,SLC5A6,IFT81,PRKD1,ENPEP,HSD11B1,S100A10,JUP,KCNC2,FOS,FABP5,MTCH1,GRB14,PITX3,PKP1,S100A8,NEK6,ADPGK,OIT3,NIPSNAP1,NUMB,ITIH5,PLEKHH2,SLC25A25,ATP9A,SYT12,PDCD4,LGALS3,SLC6A13,KATNAL2,PPP1R3D,MAOB,STRIP2,SEC14L1,INPP5A,SIPA1L3,AMPD3,HSD17B7,SORBS1,MC5R,TRIP10,TJP2,WWC2,WNT5B,ABCG1,GRK3,PDZD7,BMP3,GCLC,MUTYH,PCDHGC3,PDE4DIP,EEPD1,RGS12
gene_set_query	121	0.7378	HOXA2_22223247_CHIPSEQ_E115EMBRYO_MOUSE	HOXA2	2	31	0.1587	0.238	2.943	Literature--ChIP-seq	PLEKHH2,ARHGAP18
gene_set_query	122	0.7439	STAT1_20625510_CHIPSEQ_HELA_HUMAN	STAT1	18	605	0.1654	0.245	1.308	Literature--ChIP-seq	MYC,KCNC2,GGA2,GRB14,OLFM1,NPTXR,S100A8,TTC39A,SLC11A1,PARVB,CAMP,SLC43A2,HSD17B7,ARHGEF37,TNFAIP8,LASP1,IER5L,RGS12
gene_set_query	123	0.75	ERG_20887958_CHIPSEQ_HPC7_MOUSE	ERG	45	1681	0.1758	0.259	1.174	Literature--ChIP-seq	MYC,RDH12,HMOX1,FUCA1,TMEM43,TIGD2,F5,GPAT3,RNF145,FADS3,FADS2,SESN1,MPC2,FADS1,PMVK,ITGAD,PCDH7,SNRK,SUCLA2,NUDT5,TXNDC15,SEC62,ACSL1,NINJ1,SIK3,STRIP2,SARAF,EGR1,TMEM86A,NRP2,DNASE1L1,SLC43A2,TRIP10,KCTD2,GPD2,GPD1,ABCG1,DTX2,THPO,BLMH,TTC25,CHD7,CASP8,SPATS2,LIN9
gene_set_query	124	0.7561	CREB1_23762244_CHIPSEQ_HIPPOCAMPUS_RAT	CREB1	57	2168	0.1778	0.261	1.152	Literature--ChIP-seq	DCAF6,JUN,JUP,FASN,FOS,TCOF1,CEPT1,MEF2D,MSRB3,FADS2,DGAT2,ACLY,PMVK,TMEM120B,OSBPL3,SLC25A1,SRXN1,ADPGK,ADAMTS1,PPM1D,SLC25A25,SORL1,TSPAN18,ACTB,SIK3,OBSL1,PIK3R3,ACTR3B,INPP5A,SARAF,RCE1,EGR1,TMEM86A,FAM78B,RCC2,INTS6,HIP1,SIPA1L3,RALGPS1,SREBF1,SLC43A2,SLC20A1,RELB,GPAM,PDE8A,SPNS1,MYH10,FDPS,NR4A1,GCLC,NABP1,MXD4,AXIN2,IER5L,PCDHGC3,PDE4DIP,LNX2
gene_set_query	125	0.7622	PRDM5_23873026_CHIPSEQ_MEF_MOUSE	PRDM5	27	967	0.181	0.263	1.226	Literature--ChIP-seq	COL12A1,SNX10,MOCS1,GSN,MTCH1,SESN1,ATXN1,CDK6,SIGMAR1,SEMA3C,MID1IP1,SARAF,IGF1,ORM1,RALGPS1,CLDN15,RXRA,TBL1X,BCAP31,TJP2,FAM3C,MAP7D2,BHLHB9,EBP,GCLC,CHD7,TNFAIP3
gene_set_query	126	0.7683	MNX1_26342078_CHIPSEQ_MIN64N_MOUSE	MNX1	44	1647	0.1818	0.263	1.171	Literature--ChIP-seq	MYC,CDC42SE1,JUP,BAZ1A,FOS,F5,FMO2,RNF145,SLC27A1,FRY,FGF2,LARGE1,KCNH4,TXLNA,PKP1,PFKFB3,ATXN1,ITGA5,PPM1D,SYCP3,ACSL1,SLC11A1,EBF2,KATNAL2,SIK3,IQSEC1,RANBP17,IGF1,NRP2,SLC7A10,RALGPS1,SLC43A2,DMRT2,DOCK10,WNT5B,ARHGAP18,HMGA2,ARHGAP27,CKS1B,CASP8,AXIN2,IER5L,SPRY2,CHPT1
gene_set_query	127	0.7744	IRF1_21803131_CHIPSEQ_MONOCYTES_HUMAN	IRF1	10	313	0.1878	0.266	1.408	Literature--ChIP-seq	DCAF6,F5,PSMB9,CYB561,FGF1,MPC2,RCC2,CEACAM1,PAK3,LGI4
gene_set_query	128	0.7805	TFEB_21752829_CHIPSEQ_HELA_HUMAN	TFEB	21	745	0.2026	0.284	1.238	Literature--ChIP-seq	HOGA1,VPS26C,HMOX1,PPARGC1A,JUN,SC5D,MTCH1,PMVK,SLC37A3,DUSP22,RAD50,SIK3,INTS6,HEATR1,RELB,SPNS1,ALDH3B1,TNFAIP3,GPCPD1,PDE4DIP,EEPD1
gene_set_query	129	0.7866	FOXP3_17237761_CHIPCHIP_TREG_MOUSE	FOXP3	5	139	0.2164	0.299	1.592	Literature--ChIP-seq	GRB14,PAG1,FAM3C,IL7R,LNX2
gene_set_query	130	0.7927	ETV2_25802403_CHIPSEQ_MESC_MOUSE	ETV2	25	914	0.2184	0.299	1.2	Literature--ChIP-seq	ENPEP,LRRC32,CGNL1,MMP12,FMO2,SMOC1,PFKFB3,ATXN1,CSPG4,DYSF,SLC37A3,DST,NRG4,SRL,SIK3,CCR1,EGR1,PPP1R1A,SLC7A11,CEACAM1,MPZL2,GPAM,MC5R,EPHX2,ARHGAP27
gene_set_query	131	0.7988	ZIC3_20872845_CHIPCHIP_MESC_MOUSE	ZIC3	9	289	0.2236	0.301	1.371	Literature--ChIP-seq	JUP,NINJ1,PPP1R1A,SLC43A2,CST3,OTOP1,THPO,EPHX2,SPRY2
gene_set_query	132	0.8049	CREM_20920259_CHIPSEQ_GC1SPG_MOUSE	CREM	126	5083	0.2268	0.303	1.085	Literature--ChIP-seq	DCAF6,GPR176,LSM11,LIPG,SULT2B1,IFT81,PLBD1,VPS26C,JUP,SLC6A6,FASN,NCAPG2,TIGD2,BAZ1A,FOS,GNL3,SLC7A5,PSMA1,ERMP1,TCOF1,SC5D,GPAT3,MEF2D,SULF2,MSRB3,CYB561,SLC27A1,FRY,FADS2,ZFP36,SESN1,MYLIP,DGAT2,USP3,TPST2,ACLY,TXLNA,NPTXR,OSBP2,ABHD3,ATXN1,PMVK,TMEM120B,PLEKHM1,SLC25A1,ANKRD33B,SRXN1,ADPGK,ADRA1D,GM2A,ME1,PLEKHH2,ROCK2,HSD17B12,PPM1D,IGF2BP2,SLC25A25,KBTBD11,SUCLA2,PDCD4,NUDT5,ACTB,RUSC2,FBXO…
gene_set_query	133	0.811	SREBF2_21459322_CHIPSEQ_LIVER_MOUSE	SREBF2	24	886	0.2372	0.314	1.188	Literature--ChIP-seq	RETSAT,MEF2D,FGF2,IGFALS,ITGB2,TSPAN12,TST,ASPA,SNRK,LCTL,TNS2,SIK3,GRB7,SLAMF7,RCE1,ATPAF2,SREBF1,CEACAM1,SLC20A1,FAM3C,ADIPOR2,CHD7,SPATS2,LGI4
gene_set_query	134	0.8171	FLI1_21571218_CHIPSEQ_MEGAKARYOCYTES_HUMAN	FLI1	131	5341	0.2561	0.337	1.073	Literature--ChIP-seq	SERPINE1,TSKU,MYLK,SCP2,LGALS12,FAR2,CDC42SE1,VPS26C,CHST11,HMOX1,JUP,SLC6A6,NCAPG2,LRRC32,TMEM43,FOS,SLC7A5,RIPPLY3,PSMA1,RILPL2,CHST1,PLIN2,GPRC5C,SC5D,GPAT3,MEF2D,GSN,RNF145,DHRS7,FRY,FADS2,ZFP36,PODNL1,FADS1,USP3,RALGAPA2,TPST2,TXLNA,MAPKAPK3,LY6H,PFKFB3,INSIG2,TMEM120B,OSBPL3,NEK6,NFE2L3,PLEKHM1,SLC25A1,SRXN1,CHPF2,NIPSNAP1,DUSP22,ATRN,ITGA5,ROCK2,HSD17B12,KBTBD11,RAD50,TSPAN18,NUDT5,LCTL,AC…
gene_set_query	135	0.8232	CRX_20693478_CHIPSEQ_ADULTRETINA_MOUSE	CRX	16	589	0.2842	0.37	1.191	Literature--ChIP-seq	HMOX1,LARGE1,TPST2,OSBP2,CSPG4,ANKRD33B,GM2A,PPM1D,SNRK,APOE,EGR1,FAM78B,TBL1X,PDE8A,CHSY3,PCDHGC3
gene_set_query	136	0.8293	RBPJ_21746931_CHIPSEQ_IB4LCL_HUMAN	RBPJ	45	1797	0.3038	0.39	1.096	Literature--ChIP-seq	MYLK,BVES,SLC5A6,RDH12,S100A10,JUN,SLC6A6,PYGL,ANXA8,SLC7A5,ERMP1,SMOC1,KCNH4,S100A8,ITPRIPL1,PMVK,CSPG4,ADPGK,GM2A,DST,SIGMAR1,DUSP22,ITGA5,E2F2,SYT12,LEP,TXNDC15,ACTB,RIN2,TMEM86A,IGF1,PPP1R1A,RGL1,CAMP,DNASE1L1,SPTSSA,CAVIN3,TGM2,COX19,GCLC,IL7R,CHD7,LAMC1,SNCG,EEPD1
gene_set_query	137	0.8354	GFI1B_20887958_CHIPSEQ_HPC7_MOUSE	GFI1B	41	1631	0.3048	0.39	1.1	Literature--ChIP-seq	AGAP1,JUN,TMEM43,MOCS1,SESN1,MPC2,CDK6,ADPGK,GM2A,SIGMAR1,NIPSNAP1,ROCK2,PCDH7,NUDT5,SLC11A1,SIK3,ACTR3B,SARAF,APOE,EGR1,GADD45G,PAPLN,PTGER3,RELT,GDF15,KAZALD1,MC5R,TRIP10,PDE8A,GPD2,ABCG1,TGFB1,GCLC,PYROXD2,CASP8,CASP3,HIST1H1E,LIN9,MUTYH,NOS3,PCDHGC3
gene_set_query	138	0.8415	SALL1_21062744_CHIPCHIP_HESC_HUMAN	SALL1	3	85	0.3098	0.393	1.561	Literature--ChIP-seq	FGF2,MME,GNB5
gene_set_query	139	0.8476	YY1_23942234_CHIPSEQ_MYOBLASTSANDMYOTUBES_MOUSE	YY1	32	1269	0.3232	0.408	1.104	Literature--ChIP-seq	SCP2,SLC5A6,PLCB1,MPC2,RALGAPA2,OSBP2,CTIF,SRGAP3,SGCD,SEMA3C,PRR5L,TXNDC15,FBXO4,SEC62,FNDC1,ACTR3B,SARAF,INTS6,GYS2,ATPAF2,AMPD3,VGLL4,PAK3,SORBS1,TBC1D21,SPNS1,ARHGAP18,LAMC1,SPATS2,LIN9,NEGR1,PDE4DIP
gene_set_query	140	0.8537	DACH1_20351289_CHIPSEQ_MDAMB231_HUMAN	DACH1	38	1521	0.3253	0.409	1.093	Literature--ChIP-seq	DCAF6,SCAMP5,SLC5A6,VPS26C,CHST11,FASN,CYB561,MTCH1,FADS2,SESN1,MYLIP,DGAT2,USP3,ABHD3,TMEM120B,OSBPL3,NFE2L3,DUSP22,ROCK2,IGF2BP2,SLC25A25,SEC62,TNS2,PPP1R3D,SEC14L1,NRP2,SLC20A1,UBTD1,CAVIN3,WWC2,ADIPOR2,ACACA,FDPS,HMGA2,BLMH,MXD4,LASP1,EEPD1
gene_set_query	141	0.8598	ZNF274_21170338_CHIPSEQ_K562_HELA	ZNF274	8	286	0.3363	0.421	1.228	Literature--ChIP-seq	SULT2B1,PRKD1,PLCB1,LARGE1,CDK6,SUCLA2,SPTLC3,CEACAM1
gene_set_query	142	0.8659	POU3F2_20337985_CHIPCHIP_501MEL_HUMAN	POU3F2	37	1511	0.3708	0.455	1.071	Literature--ChIP-seq	DCAF6,BVES,PPARGC1A,GSDME,KCNC2,NCAPG2,SNX10,BAZ1A,SAMD7,BCHE,ABHD3,ATXN1,ADCY10,CDK6,ADAMTS1,DST,NRG4,NUMB,SNRK,DIXDC1,SOX6,PAG1,RGL1,FBXL5,SLC7A11,GYS2,MME,PTGER3,MPZL2,WWC2,ENPP2,HMGA2,IL7R,B4GALT6,SLIT2,PDE4DIP,RGS12
gene_set_query	143	0.872	IKZF1_21737484_CHIPCHIP_HCT116_HUMAN	IKZF1	4	139	0.3956	0.482	1.264	Literature--ChIP-seq	MTCH1,PPP1R3B,EGR1,NPR1
gene_set_query	144	0.878	ZNF652_21678463_CHIPCHIP_ZR751_HUMAN	ZNF652	3	105	0.4338	0.522	1.255	Literature--ChIP-seq	SLC6A6,IGFALS,PAQR9
gene_set_query	145	0.8841	MYBL2_22936984_CHIPCHIP_MESC_MOUSE	MYBL2	40	1684	0.4356	0.522	1.038	Literature--ChIP-seq	SCAMP5,SCP2,SULT2B1,FZD5,TMEM43,UCP3,ZFP36,LARGE1,MYLIP,USP3,TXLNA,CDK6,NFE2L3,SLC25A1,PPM1D,MID1IP1,SYCP3,DIXDC1,ACTB,KATNAL2,GRB7,APOE,RELT,DMRT2,PLEKHA3,KAZALD1,PDE8A,SEZ6L2,ADIPOR2,NABP1,MXD4,CHD7,CKS1B,ACOXL,LASP1,CASP3,HIST1H1E,AXIN2,B4GALT6,SPRY2
gene_set_query	146	0.8902	ZFX_18555785_CHIPSEQ_MESC_MOUSE	ZFX	63	2701	0.4656	0.554	1.019	Literature--ChIP-seq	TSKU,SCAMP5,GCSH,LSM11,ZXDC,IFT81,RETSAT,S100A10,FZD5,FUCA1,FASN,TIGD2,GNL3,PSMA1,GPRC5C,SC5D,CEPT1,MEF2D,SULF2,USP3,TPST2,ACLY,MAPKAPK3,MFNG,SLC27A4,PMVK,PLEKHM1,SRXN1,ADPGK,SIGMAR1,NIPSNAP1,ATRN,TST,ITGA5,HSD17B12,IGF2BP2,SLC25A25,RAD50,SUCLA2,SYCP3,GLTP,DIXDC1,ACTB,FBXO4,SEC62,TNS2,PAQR9,TMEM50B,RANBP17,PARVB,INTS6,RALGPS1,ATPAF2,SREBF1,RXRA,MPZL2,CAPN2,NABP1,CKS1B,CASP8,B4GALT6,LTC4S,CBS
gene_set_query	147	0.8963	KLF1_21900194_CHIPSEQ_ERYTHROCYTE_MOUSE	KLF1	27	1145	0.4693	0.556	1.03	Literature--ChIP-seq	GCSH,MYC,CDC42SE1,HMOX1,FZD5,BAZ1A,PSMA1,TCOF1,TPST2,ACLY,TXLNA,SRXN1,ADPGK,SLC25A17,E2F2,SUCLA2,SOX6,RCC2,DNASE1L1,CST3,TBL1X,BCAP31,SORBS1,SCARB1,TGFB1,BLMH,THBS1
gene_set_query	148	0.9024	CUX1_19635798_CHIPCHIP_MULTIPLEHUMANCANCERTYPES_HUMAN	CUX1	64	2770	0.4936	0.581	1.009	Literature--ChIP-seq	COL12A1,MYLK,LSM11,SCP2,MYC,ZXDC,BVES,FAR2,GSDME,MMP12,PSMA1,PLCB1,MOCS1,TCOF1,CEPT1,MEF2D,GSN,PSMB9,FABP5,FADS2,ZFP36,ATXN1,NEK6,CDK6,CSPG4,SLC25A1,ITGB2,DST,DUSP22,IGF2BP2,PDCD4,FBXO4,KATNAL2,NINJ1,PPP1R3D,INPP5A,EGR1,GADD45G,SLC7A10,VGLL4,HEATR1,HSD17B7,TBL1X,MPZL2,CAVIN3,PLEKHA3,SORBS1,TRIP10,CAPN2,NNMT,ARHGAP18,ALDH3B2,EBP,MYH10,ESR1,GCLC,SELL,NABP1,GNB5,TNFAIP3,SLC2A3,AXIN2,THBS1,NOS3
gene_set_query	149	0.9085	MYBL1_21750041_CHIPCHIP_SPERMATOCYTES_MOUSE	MYBL1	3	118	0.5098	0.595	1.113	Literature--ChIP-seq	PITX3,RANBP17,PLEKHA3
gene_set_query	150	0.9146	HOXD13_18407260_CHIPCHIP_INVIVOINDEVELOPINGLIMBS_MOUSE	HOXD13	4	171	0.553	0.643	1.022	Literature--ChIP-seq	AGAP1,PITX3,ACLY,INTS6
gene_set_query	151	0.9207	KDM5B_21448134_CHIPSEQ_MESC_MOUSE	KDM5B	74	3309	0.5952	0.682	0.976	Literature--ChIP-seq	SCAMP5,GCSH,LGALS12,FAR2,HMOX1,SLC6A6,NCAPG2,ADM,GNL3,SLC7A5,PSMA1,GPRC5C,GGA2,SULF2,RNF145,DHRS7,SPSB4,SLC27A1,FRY,FADS2,ACLY,TXLNA,NAAA,FBLIM1,SRGAP3,PLEKHM1,ANKRD33B,ADPGK,SGCD,DST,COL15A1,ROCK2,ATP9A,SLC12A4,RAD50,PDCD4,LCTL,SOX6,SEC62,ACSL1,EBF2,KATNAL2,STRIP2,SEC14L1,SARAF,RANBP17,INTS6,FBXL5,NRP2,SLC7A10,SIPA1L3,SH3PXD2A,ATPAF2,MME,VGLL4,SLC20A1,HEATR1,WWC2,FAM3C,ADAM12,PLD1,ACACA,MYH10,RA…
gene_set_query	152	0.9268	BCL11B_21912641_CHIPSEQ_STHDHSTRIUM_MOUSE	BCL11B	1	39	0.5953	0.682	1.123	Literature--ChIP-seq	UBTD1
gene_set_query	153	0.9329	E2F7_22180533_CHIPSEQ_HELA_HUMAN	E2F7	1	45	0.6478	0.734	0.9697	Literature--ChIP-seq	E2F2
gene_set_query	154	0.939	GLI1_17442700_CHIPCHIP_MESC_MOUSE	GLI1	1	53	0.7074	0.781	0.8205	Literature--ChIP-seq	FHL1
gene_set_query	155	0.9451	ELF1_20517297_CHIPSEQ_JURKAT_HUMAN	ELF1	19	925	0.7125	0.784	0.8948	Literature--ChIP-seq	SCP2,HPD,HPX,GNL3,GGA2,FADS3,PKP1,CTIF,SLC25A17,TST,ITGA5,SLC12A4,SYT12,SLC11A1,GBGT1,GDF15,ARHGAP27,LAMC1,LIN9
gene_set_query	156	0.9512	GRHL2_25758223_CHIPSEQ_PLACENTA_MOUSE	GRHL2	15	909	0.9222	0.976	0.7159	Literature--ChIP-seq	FAR2,DGAT2,SRGAP3,PLEKHM1,OIT3,SLC37A3,ASPA,NINJ1,SIK3,INTS6,SLC7A11,FAM3C,GPD2,ARHGAP27,NR4A1
gene_set_query	157	0.9573	PRDM16_22522345_CHIPCHIP_PALATEMESENCHYMAL_MOUSE	PRDM16	1	112	0.9252	0.976	0.3844	Literature--ChIP-seq	ADAM12
gene_set_query	158	0.9634	THAP11_20581084_CHIPSEQ_MESC_MOUSE	THAP11	9	660	0.9647	1	0.5899	Literature--ChIP-seq	AGAP1,TMEM43,MOCS1,TCOF1,SLC27A1,SESN1,ACLY,ATPAF2,PDE4DIP
gene_set_query	159	0.9695	NR4A2_19515692_CHIPCHIP_MN9D_MOUSE	NR4A2	1	147	0.9666	1	0.2922	Literature--ChIP-seq	PXDN
gene_set_query	160	0.9756	ZFP42_18358816_CHIPCHIP_MESC_MOUSE	ZFP42	18	1180	0.9715	1	0.661	Literature--ChIP-seq	GPR176,SLC5A6,GGA2,TCOF1,SMOC1,FADS2,PITX3,MFNG,ATP9A,PAQR9,SLC20A1,UBTD1,WWC2,CAPN2,HMGA2,TNFAIP8,SNCG,SPRY2
gene_set_query	161	0.9817	HOXC9_25013753_CHIPSEQ_NEUROBLASTOMABE2C_HUMAN	HOXC9	26	1851	0.9966	1	0.6079	Literature--ChIP-seq	SCP2,SLC5A6,VPS26C,PPARGC1A,FOS,ERMP1,USP3,SRGAP3,PLEKHH2,HSD17B12,ACTB,PIK3R3,GADD45G,INTS6,NRP2,SLC7A11,PTPRG,PHGDH,SPNS1,ARHGAP18,TTC25,SLC2A3,HIST1H1E,IER5L,MUTYH,PCDHGC3
gene_set_query	162	0.9878	ETS1_20019798_CHIPSEQ_JURKAT_HUMAN	ETS1	16	1500	0.9998	1	0.46	Literature--ChIP-seq	RETSAT,TMEM43,GNL3,PSMA1,MFNG,ADPGK,HSD17B12,SIPA1L3,ATPAF2,HEATR1,SPNS1,FDPS,IER5L,MUTYH,NOS3,PDE4DIP
gene_set_query	163	0.9939	E4F1_26484288_CHIPSEQ_MOUSEEMBRYONICFIBROBLAST_MOUSE	E4F1	0	19	1	1	0	Literature--ChIP-seq
gene_set_query	164	1	DLX4_19119308_CHIPCHIP_HS578T_HUMAN	DLX4	0	18	1	1	0	Literature--ChIP-seq

## Sheet: TD vs TA
Query Name	Rank	Scaled Rank	Set_name	TF	Intersect	Set length	FET p-value	FDR	Odds Ratio	Library	Overlapping_Genes
gene_set_query	1	0.006098	PPARG_19300518_CHIPPET_3T3L1PREADIPOCYTE_MOUSE	PPARG	97	216	1.766e-39	5.42e-37	7.41	Literature--ChIP-seq	MLYCD,FASN,SFXN1,PPARG,FADS2,ADIPOQ,ACO2,ETFB,TSPAN12,BCAT2,ADGRA2,ECH1,RIN1,ATPAF2,COX5A,ORMDL3,PEX14,PNPLA2,ETS2,SDHC,RETN,GNG2,TNIP1,GPT,HADHB,SMOC1,TRAPPC4,LEP,APOC1,PANK1,AQP7,RPS6KA4,TOP2A,ORM2,MLF2,CLDN15,LZIC,HADH,UBD,COQ7,DBI,CASP8,ETFDH,ATP1A2,SNCG,NOS3,LIPE,ZFYVE21,SLC5A6,HSD11B1,CS,UCK1,FABP4,PIM3,IGFALS,S100A8,PFKFB3,ACAT2,BCL2L13,MRPL1,TAGLN2,ACADL,CD36,ACADM,ACADS,ACAD8,CD47,PDZRN3…
gene_set_query	2	0.0122	ESRRB_18555785_CHIPSEQ_MESC_MOUSE	ESRRB	241	1195	1.37e-24	1.4e-22	2.297	Literature--ChIP-seq	ENDOG,EPB41L3,PRELID3B,KCNC2,SPHK2,EGFR,MBD2,NCAPD2,CRAT,MTCH1,FBXO22,ADORA1,TPST2,NAAA,ARL8B,SLC27A4,DLX3,UQCRB,UQCRH,UQCRQ,ACO1,ALAS1,ITGB3,ETFA,ETFB,TSPAN12,TSPAN32,FOXRED1,UBQLN1,E2F2,TM6SF1,SUCLA2,ST5,LGALS3,NINJ1,EPAS1,SDC3,HIBADH,COX7C,RAC2,COX8A,MRPS28,MRPS36,MRPS33,COX5B,COX5A,GNAI1,RELT,PNPLA8,COX6C,NDUFAB1,COX6A1,TXN2,PLAU,SDHC,SDHD,SDHA,PPIF,NDUFB10,HIGD1A,DHRS7B,COX11,CRTAP,GNB5,ASAP…
gene_set_query	3	0.01829	MYB_21317192_CHIPSEQ_ERMYB_MOUSE	MYB	177	837	5.162e-21	3.96e-19	2.438	Literature--ChIP-seq	FAM110C,SNX10,GSTO1,DUSP1,BAZ1A,DUSP6,SLC7A5,RAPGEF1,NCAPD3,ACLY,JAML,ALAS1,ETFB,APAF1,TNFRSF1B,LCP2,LCP1,DRAM2,PDCD4,ATXN10,MYO1F,FBXO4,SLPI,B4GALNT1,KYAT1,DHRS11,RELT,PNPLA8,PEX10,MYO9B,ZFAND6,PRDM2,FAM3C,RAF1,PLD1,TNFAIP8,PLEK,RND3,SUN2,NAV1,ETV5,RNF7,MKNK2,TEC,WIPF1,SAMSN1,BLOC1S2,CEP85,PYGL,GNL3,APBB1IP,PLIN2,PLEKHO2,MGLL,PLP2,RAB3D,SWAP70,USP2,SNRPF,BCL2,PLEKHF2,LBR,PLA2G12A,PECAM1,NOCT,DNA…
gene_set_query	4	0.02439	E2F1_18555785_CHIPSEQ_MESC_MOUSE	E2F1	535	3465	1.042e-20	6.4e-19	1.66	Literature--ChIP-seq	ALKBH7,TSKU,ZC3H12A,ENDOG,SIGIRR,MTHFD2,TMEM126A,TXNIP,JTB,PLA2G7,CREBBP,JUP,FUCA1,FASN,KCNC3,CHAF1B,MED10,RMI1,DUSP1,SLC39A10,FOS,TOMM40L,SLC7A5,ECHS1,ATL2,APEX2,CENPE,SNX18,NCAPD3,MTCH2,FBXO22,LAPTM4B,NEK1,DGAT2,ACLY,NAAA,ARL8B,UQCRB,UQCRH,SNN,ZKSCAN3,UROS,NEK6,UQCRQ,ACO2,ETFB,APAF1,AHSA1,TNFRSF1B,ARL4A,ITGA5,TNFRSF21,PRKAA1,TSPAN32,FOXRED1,IGF2BP2,E2F8,MYO1E,MYO1B,SUCLA2,ST5,ATXN10,ECI1,ECI2,N…
gene_set_query	5	0.03049	WT1_25993318_CHIPSEQ_PODOCYTE_HUMAN	WT1	482	3079	3.59e-20	1.84e-18	1.687	Literature--ChIP-seq	ZC3H12C,SCP2,ZC3H12A,MLYCD,OPTN,GATA6,ADAMTS14,EPB41L3,JUN,JUP,PPFIBP2,FASN,SNX10,TCP11L1,RMI1,GSTO1,BAZ1A,FOS,DUSP6,SLC7A5,PXDN,DPYD,RAPGEF1,RAPGEF2,CHST1,PLAGL1,CCDC8,CCDC6,ADGRL2,YPEL2,MTCH1,EXOC3L4,FADS3,FADS2,ADORA1,SLC27A4,NREP,BMF,TMEM120B,CORO2B,ACO1,BCAR3,DYSF,ITGA5,ITGA9,ROCK2,FYN,IGF2BP2,MID1IP1,BICC1,MYO1E,TSPAN18,ATXN10,OCIAD2,RCBTB2,LGALS1,MFSD2A,ATP6V1G1,SOAT1,RIN3,RIN2,GRB7,GIPR,S…
gene_set_query	6	0.03659	ESR1_22446102_CHIPSEQ_UTERI_MOUSE	ESR1	244	1320	7.531e-20	3.01e-18	2.061	Literature--ChIP-seq	ISLR,SFXN1,PRKAG2,FOS,TOMM40L,EGFR,FAM117B,YPEL2,LAPTM4B,TPST1,KCNE4,SNN,BMF,CORO2B,BCAR3,ITGB3,ETFB,HAND2,ITGA9,ROCK2,ZNRF1,FYN,BICC1,MYO1E,RECK,ACTB,KDR,MC2R,IGF1,SMARCA2,MED13L,FBXL7,HIBADH,GRIK4,SREBF1,RNF144A,CAP2,COX6C,NUDT7,CRTC3,PRDM2,LOXL2,ENPP2,TMOD1,GPRIN3,ADAM12,CACNA1D,PLD1,GRK3,ADGRG1,CABIN1,ACOXL,NAV1,RNF7,CYTH3,GNG2,EYA2,ADGRD1,TEC,TEF,CMKLR1,FNDC3A,PRKD1,GNE,STARD13,FOSL2,CDKN1A,…
gene_set_query	7	0.04268	HNF4A_19822575_CHIPSEQ_HEPG2_HUMAN	HNF4A	818	5738	7.848e-20	3.01e-18	1.511	Literature--ChIP-seq	ALKBH7,TSKU,SYNGAP1,SCP2,AKT2,OPTN,SAR1B,GATA6,PDGFB,PLA2G7,ADAMTS14,PRELID3B,JUP,EIF2AK1,PPFIBP2,FASN,SFXN1,KCNC3,NCAPG2,PRKAG2,SNX10,HOXC10,TCP11L1,GSTO1,KCND3,DUSP1,BAZ1A,DUSP6,SLC7A5,DPYD,RAPGEF1,RAPGEF2,PPARG,PPARA,CRYAB,ECHS1,ATL2,EGFR,KCNB1,SCTR,APEX2,SKI,CENPE,NCAPD2,YPEL4,ADGRL2,LGR4,YPEL2,FRY,LAPTM4B,NUDT18,DGAT2,TPST1,ACLY,JAML,SHC2,SNN,BMF,TMEM120B,UROS,NEK6,ACO1,HPSE,OSBPL1A,BCAR3,AL…
gene_set_query	8	0.04878	GATA1_19941827_CHIPSEQ_MEL_MOUSE	GATA1	265	1566	2.138e-16	7.29e-15	1.852	Literature--ChIP-seq	C3AR1,TXNIP,FAR2,ATF3,EPB41L3,EIF2AK1,PRKAG2,SLC7A5,RAPGEF1,CHST1,SAMD7,KCNB1,CCDC6,YPEL4,SNN,TMEM120B,UROS,NEK6,OSBPL1A,ITGB3,ACP5,ATRN,LCP2,LCP1,TSPAN32,E2F2,PCDH7,TBX4,PDCD4,ICAM1,LGALS1,ADGRA2,KDR,SNRPD3,ATP6V1E1,NINJ1,RIN3,PPCS,APOE,NRP1,ECM1,RAC2,PHGDH,MRPS21,GAN,MICU2,ORMDL3,RELT,ZFAND6,MSMO1,TGM2,TMOD1,SDHB,WDFY3,SLC41A3,NUP160,GRK5,IFT20,PLEK,TNFAIP2,PITPNC1,CABIN1,ACOXL,ACOX3,CYTH3,TMEM…
gene_set_query	9	0.05488	KLF1_21900194_CHIPSEQ_ERYTHROCYTE_MOUSE	KLF1	207	1145	2.941e-16	9.03e-15	2.006	Literature--ChIP-seq	SAR1B,EIF2AK1,SFXN1,LGMN,GSTO1,BAZ1A,RAPGEF1,YPEL4,CRAT,TPST2,ACLY,UQCRB,DRAP1,ETFB,ACP5,TMBIM4,LCP1,BCAT2,E2F2,SUCLA2,ATXN10,LGALS1,ALG8,ECH1,MRPS17,HIBADH,MRPS14,RAC2,COX8A,MRPS28,MRPS24,UFC1,MICU2,PNPLA8,NDUFAB1,PEBP1,TXN2,LOXL2,TMOD1,DNAJB13,SDHC,SDHA,SDHB,NDUFB10,NUP160,TIMM50,ADGRG1,CAD,CAT,RRN3,NAXE,MKNK2,RPP14,AP1S1,NUP93,HMBS,HMOX1,AIFM1,TPI1,APBB1IP,MGLL,CDKN2C,TPM4,SNRPF,PHB,TRAPPC3,TR…
gene_set_query	10	0.06098	MECOM_23826213_CHIPSEQ_KASUMI_MOUSE	MECOM	275	1649	3.973e-16	1.11e-14	1.819	Literature--ChIP-seq	AKT2,C3AR1,TXNIP,RDH12,BTBD19,JUN,EIF2AK1,PRKAG2,SNX10,PEAR1,TCP11L1,SPHK2,DUSP6,MED22,MFNG,TMEM120B,TNFRSF9,ITGAM,ITGB3,ITGB2,TRIM65,ARL4A,LCP2,LCP1,TNFRSF21,TSPAN32,ZNRF1,FYN,PCDH7,TM6SF1,PDCD4,MYO1F,MYO1G,ICAM1,CPNE2,ARL11,ECH1,TALDO1,GIPR,MYCBP2,FBF1,SARAF,B4GALNT1,SMARCA2,BST1,MRPS16,RAC2,SYK,MRPS36,CAPG,COX5A,RELT,MYO9B,KAZALD1,KLHL6,TXN2,FAM3C,TMOD1,CAST,PPIF,WDFY4,ADGRG1,GRK5,DHRS7B,LPXN,…
gene_set_query	11	0.06707	CLOCK_20551151_CHIPSEQ_293T_HUMAN	CLOCK	97	405	5.36e-16	1.37e-14	2.863	Literature--ChIP-seq	PLA2G7,DUSP1,FOS,LAPTM4B,DGAT2,ACLY,ALAS1,ST5,PDCD4,ACTB,EGR1,ZFAND6,LOXL1,TGM2,NDUFB10,PLD1,LASP1,MKNK2,TEF,ACKR3,CDKN1A,TIMP3,GNL3,TUBB2A,FGF1,USP3,USP2,DAB2,BCL2,EDF1,PDHB,NOCT,DNAJB9,AQP1,COL18A1,PTGER3,GSTA3,HIST1H2BC,PXMP2,DBP,LSS,PDXK,ATP1A2,RASD1,CDK2AP1,LPIN1,NSDHL,PSMD4,CLDN5,UQCRC2,CYB5R3,LITAF,PSMA6,PIM3,PFKFB3,PMVK,SLC25A17,SLC25A5,SLC25A25,PPP1R3C,TMEM86A,INTS6,PTPRS,CAVIN3,SCARB1,C…
gene_set_query	12	0.07317	TP53_23651856_CHIPSEQ_MEF_MOUSE	TP53	421	2787	8.729e-16	2.06e-14	1.618	Literature--ChIP-seq	TSKU,ZC3H12A,TXNIP,PDGFB,ADAMTS14,EPB41L3,JAG2,JUP,PRKAG2,MED10,MMP28,NINL,SPHK2,FOS,PXDN,RAPGEF1,CRYAB,EGFR,MBD2,SCTR,SNX20,SNX18,CCDC8,ADGRL2,TPST2,TPST1,PKP1,TMEM120B,NEK6,CORO2B,DRAP1,HPSE,DYSF,ELFN1,CEP290,APAF1,TMBIM4,ITGA5,ITGA9,TRIM47,FYN,SORL1,TTC39A,SYT12,ST5,ATXN10,MYO1G,NUDT2,ICAM1,RCBTB2,TNFSF11,CPNE2,ATP6V1E1,ALG8,TALDO1,MYO7A,NINJ1,KCTD11,RIN1,RIN2,GIPR,EPAS1,FBF1,B4GALNT1,FAM78B,F…
gene_set_query	13	0.07927	SOX9_24532713_CHIPSEQ_HFSC_MOUSE	SOX9	220	1270	4.04e-15	8.86e-14	1.905	Literature--ChIP-seq	TXNIP,PDGFB,JUP,PPFIBP2,FXYD3,SLC39A10,FOS,DUSP6,DPYD,RAPGEF1,ATL2,EGFR,MBD2,SNX20,SKI,LGR4,YPEL2,SLC27A1,FRY,TPST2,TPST1,ACLY,PKP1,KCNE4,BMF,CORO2B,UQCRQ,ACO2,BCAR3,ETFB,ITGA1,PCDH1,PCDH7,MYO1E,TSPAN18,CPNE8,NUDT2,LGALS3,SNRPD3,CYP39A1,KCTD16,APOE,SLC10A6,OSGIN1,SMARCA2,MED13L,MSRA,NRP1,ECM1,MRPS14,MRPS11,GRIK4,ACTR1A,ZHX2,MICU2,PEX10,VEGFD,SDHB,WDFY4,PLD1,ADGRG1,NABP1,MXD4,SUN2,ETV5,RNF5,SLIT3,…
gene_set_query	14	0.08537	TCF21_26020271_CHIPSEQ_SMOOTHMUSCLE_HUMAN	TCF21	295	1838	5.306e-15	1.09e-13	1.738	Literature--ChIP-seq	TSKU,ZC3H12A,MLYCD,ENDOG,ATF3,ADAMTS14,JUN,FXYD3,PEAR1,TCP11L1,DUSP1,FOS,MMP13,PXDN,SLC7A2,PLAGL1,SKI,FADS3,TPST1,ACLY,BMF,TMEM120B,ACO1,ALAS1,ITGB3,YAF2,ITGA1,TNFRSF1B,ARL4A,HAND2,PCCB,ITGA5,ITGA9,BCAT2,TSPAN32,UBQLN1,TRIM47,IGF2BP2,BICC1,ST5,TSPAN18,ATXN10,OCIAD2,CPNE8,LGALS1,ADGRA2,NINJ1,RANBP17,OSGIN1,IGF1,NRP2,ACTR1A,ZHX2,RAP2A,GAN,MGAT3,RELT,CAP2,MYO9B,LOXL4,PRDM2,ETS1,PLAU,TGM2,ADAM12,PKDC…
gene_set_query	15	0.09146	NR0B1_18358816_CHIPCHIP_MESC_MOUSE	NR0B1	234	1382	7.765e-15	1.43e-13	1.853	Literature--ChIP-seq	ALKBH7,GATA6,PDGFB,PPFIBP2,SNX10,HOXC10,DUSP1,FOS,TOMM40L,DUSP6,SNX18,YPEL2,BMF,CORO2B,ACO1,ACO2,ETFA,ACP5,NRG4,PCCB,BCAT2,UHRF2,E2F2,PCDH1,DRAM2,ST5,ACTB,ICAM1,ADGRA2,RIN2,LPAR4,PPCS,APOE,MSRA,KYAT1,NRP1,RAC2,APOBEC1,COX5B,COX5A,MGAT3,COX6C,MSMO1,SRP14,SDHC,SDHD,SDHA,SDHB,PPIF,WDFY3,RAF1,GRK3,ADGRG1,TNFAIP8,RND3,LASP1,MYBL2,SUN2,NAV1,ETV5,ASAP3,RNF5,TIMM8B,FAHD1,TNIP1,ACKR3,AP1S1,BCAM,CFP,LDHB,C…
gene_set_query	16	0.09756	GATA2_19941826_CHIPSEQ_K562_HUMAN	GATA2	305	1921	7.921e-15	1.43e-13	1.716	Literature--ChIP-seq	ALKBH7,TSKU,GATA6,ADAMTS14,CREBBP,JUN,JUP,SLC39A10,FOS,DUSP6,SLC7A5,RAPGEF2,APEX2,YPEL4,YPEL2,FADS3,FADS2,PKP1,ARL8B,TMEM120B,UROS,NEK6,BCAR3,ALAS1,APIP,TRIM67,TNFRSF1B,PRKAA1,TSPAN32,ZNRF1,E2F2,FYN,FSD2,PCDH7,MID1IP1,TM6SF1,TTC39A,TSPAN18,PDCD4,PIK3AP1,ACTB,ADGRA2,CPNE2,PPA1,EPAS1,SDC3,MED13L,KYAT1,COX7C,PTMS,RAC2,ZHX2,IL16,SELPLG,MGAT3,PNPLA8,LOXL4,TGM2,TMOD1,ADAM11,PPIF,WDFY2,NNMT,DHRS7B,NABP1…
gene_set_query	17	0.1037	TAL1_20566737_CHIPSEQ_PRIMARYFETALLIVERERYTHROID_MOUSE	TAL1	268	1652	2.065e-14	3.52e-13	1.76	Literature--ChIP-seq	FAM110C,AKT2,TXNIP,PDGFB,JUN,LGMN,GSTM5,CASP12,DUSP1,FOS,SLC7A5,RAPGEF1,RAPGEF2,CHST1,SAMD7,KCNB1,MBD2,NCAPD3,FADS3,ZKSCAN3,TMEM120B,UROS,NEK6,ITGB2,ACP5,ARL4A,HAND2,PCCB,LCP2,PRKAA1,UHRF2,TSPAN32,TTC39A,PDCD4,NUDT2,ACTB,KDR,TALDO1,PPA1,NINJ1,RIN3,B4GALNT1,EGR1,MED13L,NRP2,RAC2,SYK,GAN,MRPS36,ORMDL3,RELT,KAZALD1,CRTC3,ZFAND6,TXN2,FAM3C,TMOD1,PPIF,NNMT,NUP160,ADGRG1,NABP1,MXD4,TNFAIP8,TNFAIP2,PITP…
gene_set_query	18	0.1098	RUNX2_24764292_CHIPSEQ_MC3T3_MOUSE	RUNX2	279	1749	4.818e-14	7.79e-13	1.725	Literature--ChIP-seq	FNBP4,CH25H,ADAMTS14,BTBD19,JUP,MMP28,SPHK2,GSTO1,DUSP1,SLC39A10,FOS,SLC7A5,PXDN,ECHS1,FADS3,FADS2,FADS6,FADS1,BMF,ALAS1,ITGB3,DYSF,TNFRSF1B,BCAT2,UHRF2,ATP10A,PDCD4,MYO1G,ACTB,LGALS3,LGALS1,CPNE2,ATP6V1G1,MYO7A,RIN3,RIN1,FBF1,SDC3,SLC10A6,OSGIN1,NRP2,RAC2,PHGDH,MRPS28,REM1,PEX19,PNPLA8,CCNYL1,SYS1,LOXL2,TGM2,GPRIN3,COX19,NNMT,NUP160,PYROXD2,RND3,PITPNC1,LASP1,TGIF1,IRAK3,TENT5B,GNG2,GNG5,TMEM205…
gene_set_query	19	0.1159	RELA_24523406_CHIPSEQ_FIBROSARCOMA_HUMAN	RELA	197	1151	2.55e-13	3.91e-12	1.877	Literature--ChIP-seq	TSKU,ZC3H12A,SAR1B,PDGFB,BTBD19,JUN,FAM111A,DUSP1,SLC39A10,FOS,DUSP6,SLC7A5,DPYD,EGFR,SLC7A2,ADORA1,TNFRSF9,NEK6,HPSE,BCAR3,ITGB2,TNFRSF1B,ARL4A,TMBIM4,PRKAA1,ZNRF1,TRIM47,PCDH1,MID1IP1,TSPAN14,ST5,PIK3AP1,MYO1G,ICAM1,LGALS3,LGALS1,SLPI,NINJ1,GRB7,APOE,EGR1,ZHX2,MRPS24,RELB,SYS1,ETS2,PLAU,TGM2,PPIF,NNMT,GRK3,ADGRG1,GRK5,DHRS7B,LPXN,IFT20,TNFAIP2,TNFAIP3,NAV1,PLEC,TEF,TNIP1,PTX3,EPS8,ATG13,BLOC1S1…
gene_set_query	20	0.122	NFE2L2_20460467_CHIPSEQ_MEF_MOUSE	NFE2L2	167	942	7.046e-13	9.4e-12	1.959	Literature--ChIP-seq	TSKU,MLYCD,DUSP1,SLC39A10,DPYD,ATL2,RIDA,ADGRL2,LAPTM4B,ACO2,BCAR3,ITGB2,APIP,CEP290,YAF2,LCP1,PRKAA1,ROCK2,FYN,IGF2BP2,PCDH7,ST5,CPNE8,EFR3A,SNRPD3,TALDO1,CYP39A1,SOAT1,SLPI,MYCBP2,FBF1,SARAF,OSGIN1,IGF1,PEX5L,ECM1,DDR2,HSD17B7,CAP2,COX6C,ETS1,ETS2,PPIF,RAF1,PKDCC,CACNA1D,GRK5,RND3,TGIF1,NAV1,CAT,CYTH3,CD9,PTX3,GJA1,DAAM2,HMOX1,STARD13,IRF2BP2,CDKN1A,GAS1,TKT,ADCY7,APOL6,COQ8A,TPM1,RAB32,INSIG2,…
gene_set_query	21	0.128	GABPA_20460467_CHIPSEQ_MEF_MOUSE	GABPA	167	942	7.046e-13	9.4e-12	1.959	Literature--ChIP-seq	TSKU,MLYCD,DUSP1,SLC39A10,DPYD,ATL2,RIDA,ADGRL2,LAPTM4B,ACO2,BCAR3,ITGB2,APIP,CEP290,YAF2,LCP1,PRKAA1,ROCK2,FYN,IGF2BP2,PCDH7,ST5,CPNE8,EFR3A,SNRPD3,TALDO1,CYP39A1,SOAT1,SLPI,MYCBP2,FBF1,SARAF,OSGIN1,IGF1,PEX5L,ECM1,DDR2,HSD17B7,CAP2,COX6C,ETS1,ETS2,PPIF,RAF1,PKDCC,CACNA1D,GRK5,RND3,TGIF1,NAV1,CAT,CYTH3,CD9,PTX3,GJA1,DAAM2,HMOX1,STARD13,IRF2BP2,CDKN1A,GAS1,TKT,ADCY7,APOL6,COQ8A,TPM1,RAB32,INSIG2,…
gene_set_query	22	0.1341	MITF_21258399_CHIPSEQ_MELANOMA_HUMAN	MITF	687	5140	1.547e-12	1.98e-11	1.403	Literature--ChIP-seq	TSKU,ZC3H12C,FNBP4,MTHFD2,TXNIP,GATA6,ADAMTS14,EPB41L3,JAG2,JUN,PPFIBP2,FXYD3,FASN,PRKAG2,SNX10,MED10,KCND3,DUSP1,BAZ1A,FOS,DUSP6,SLC7A5,DPYD,RAPGEF1,CHST1,PPARA,ECHS1,ATL2,EGFR,SLC7A2,FAM117B,KCNB1,SCTR,SKI,SNX18,SIGLEC1,LGR4,YPEL2,MTCH1,MTCH2,SLC27A1,FRY,FADS3,FADS2,FADS1,DGAT2,JAML,PKP1,ARL8B,KCNE4,SNN,BMF,TMEM120B,UROS,NEK6,CORO2B,OSBPL1A,BCAR3,ITGAM,ITGB3,ITGB2,APIP,DYSF,ETFA,ELFN1,ACP5,CEP2…
gene_set_query	23	0.1402	RUNX1_20887958_CHIPSEQ_HPC7_MOUSE	RUNX1	165	941	2.309e-12	2.84e-11	1.933	Literature--ChIP-seq	ZC3H12A,TXNIP,PDGFB,ADAMTS14,JAG2,CREBBP,BTBD19,PRKAG2,MED10,FOS,DUSP6,NCAPD3,FADS2,FADS1,TPST2,ARL8B,ITGB3,TMBIM4,ITGAD,LCP2,ITGA5,ATP10A,TSPAN32,E2F2,ATXN10,MYO1F,LGALS1,SARAF,EGR1,MRPS31,RELT,CAP2,NUDT7,PPIF,PKDCC,NDUFB10,SLC41A3,NUP160,ADGRG1,LPXN,NUP155,MXD4,ACOX1,EYA2,TUBB2A,PLEKHO2,GAS7,APOL6,PF4,TPM4,INSIG1,SEC16B,PSTPIP1,OIT3,PLEKHG5,P2RX7,PANK1,CISD3,SIK3,SIK1,UGCG,ATP6V0A1,LIF,ZCCHC24,…
gene_set_query	24	0.1463	MYC_18358816_CHIPCHIP_MESC_MOUSE	MYC	391	2718	3.991e-12	4.71e-11	1.528	Literature--ChIP-seq	ALKBH7,ZC3H12A,FNBP4,ENDOG,MTHFD2,JTB,ATF3,JAG2,EIF2AK1,FASN,SFXN1,PRKAG2,RMI1,SPHK2,GSTO1,SLC39A10,DUSP6,SLC7A5,MED22,RIDA,SNX18,NCAPD2,CRAT,SLC27A1,FBXO22,FADS6,DGAT2,UROS,NEK6,UQCRQ,ACO1,ACO2,OSBPL1A,ACP5,TRIM65,TMBIM4,TNFRSF21,UHRF2,FOXRED1,UBQLN1,E2F8,MID1IP1,MYO1G,ECI1,ICAM1,SNRPD3,ATP6V1E1,MFSD2A,ALG8,TALDO1,PPA1,KCTD11,RIN1,GRB7,FBF1,PPCS,SARAF,DECR2,KYAT1,MRPS15,COX7B,HIBADH,COX7C,APOBEC…
gene_set_query	25	0.1524	SPI1_22790984_CHIPSEQ_ERYTHROLEUKEMIA_MOUSE	SPI1	264	1704	4.179e-12	4.75e-11	1.667	Literature--ChIP-seq	SCP2,C3AR1,FNBP4,OPTN,AGMO,PRELID3B,SPHK2,BAZ1A,FOS,TOMM40L,DUSP6,FADS2,NEK1,UROS,ITGB2,LCP2,TSPAN32,PCDH1,ST5,PDCD4,MYO1F,SNRPD3,GIPR,OSGIN1,BST1,KYAT1,MRPS17,DHRS11,MRPS16,MRPS14,GAN,UFC1,MRPS33,COX5B,PEX10,GCK,KLHL6,CCNYL1,COX6A1,ETS2,TXN2,COX16,COX17,SLC41A3,ADGRG1,NUP155,TNFAIP8,PLEK,TNFAIP2,TNFAIP3,PITPNC1,CABIN1,RER1,PLEC,RNF5,GNG2,TEC,TEF,CLEC10A,ARPC5L,CNST,SAMSN1,NCKAP1L,HMOX2,ABCC10,EL…
gene_set_query	26	0.1585	EGR1_20690147_CHIPSEQ_ERYTHROLEUKEMIA_HUMAN	EGR1	756	5768	6.448e-12	7.07e-11	1.371	Literature--ChIP-seq	ALKBH7,TSKU,SYNGAP1,SCP2,AKT2,ZC3H12A,MLYCD,SIGIRR,TMEM126A,ATF3,GATA6,PDGFB,ADAMTS14,AGMO,JAG2,CREBBP,JUN,JUP,EIF2AK1,FAM111A,PPFIBP2,FASN,LGMN,GSTM5,KCNC3,PRKAG2,CHAF1B,NINL,GSTO1,KCND3,DUSP6,SLC7A5,MED22,PXDN,DPYD,RAPGEF1,PPARG,ATL2,EGFR,KCNB1,SCTR,SNX20,SKI,CCDC8,CCDC6,YPEL4,CRAT,ADGRL2,LIMS2,YPEL2,MTCH1,SLC27A1,FADS3,ADORA1,JAML,PKP1,LY6H,SNN,NEK6,CORO2B,DRAP1,ACO1,OSBPL1A,BCAR3,ITGAM,ITGB2,…
gene_set_query	27	0.1646	TBX5_21415370_CHIPSEQ_HL1_MOUSE	TBX5	269	1756	8.845e-12	9.36e-11	1.645	Literature--ChIP-seq	TSKU,AKT2,ZC3H12A,MTHFD2,TMEM126A,JTB,ATF3,EIF2AK1,FASN,SFXN1,TCP11L1,RMI1,MED22,PPARA,CRYAB,ECHS1,LGR4,SLC27A1,FRY,FBXO22,TPST1,ZKSCAN3,TMEM120B,UQCRQ,ITGB3,ETFB,APAF1,ARL4A,TMBIM4,UHRF2,DRAM2,TSPAN18,RECK,ACTB,ICAM1,SNRPD3,RIN1,SARAF,NRP2,ATPAF2,RAP2A,MRPS33,HSD17B7,ORMDL3,PEX19,KLHL2,CRTC3,ETS1,SDHA,PPIF,RAF1,SLC41A3,TIMM50,HIGD2A,GNB4,NABP1,UBE2K,TTC25,TNFAIP8,MYSM1,PITPNC1,LASP1,ACOX3,PLEC,A…
gene_set_query	28	0.1707	FOXA2_19822575_CHIPSEQ_HEPG2_HUMAN	FOXA2	400	2814	1.103e-11	1.13e-10	1.506	Literature--ChIP-seq	TSKU,AKT2,ZC3H12A,TXNIP,OPTN,GATA6,JUP,PPFIBP2,FASN,GSTO1,KCND3,BAZ1A,DUSP6,RAPGEF1,PPARG,ATL2,SKI,NCAPD2,YPEL4,ADGRL2,LGR4,YPEL2,FRY,FADS3,NUDT18,DGAT2,TPST1,ACLY,JAML,MFNG,ZKSCAN3,BMF,UROS,NEK6,OSBPL1A,BCAR3,ALAS1,ITGB3,ETFB,ATRN,LCP1,ROCK2,ZNRF1,FYN,TBX4,SORL1,BICC1,MYO1E,MYO1B,ST5,ATXN10,PIK3AP1,MYO1G,CPNE8,ECH1,MYO7A,NINJ1,RIN3,RIN1,RIN2,XRRA1,MED13L,ECHDC1,KYAT1,NRP1,ACY3,NRP2,HIBADH,MRPS28…
gene_set_query	29	0.1768	FOXO1_25302145_CHIPSEQ_TLYMPHOCYTE_MOUSE	FOXO1	267	1750	1.556e-11	1.54e-10	1.637	Literature--ChIP-seq	ZC3H12A,FNBP4,TXNIP,JTB,PRELID3B,CREBBP,BTBD19,PPFIBP2,PEAR1,SLC39A10,FOS,DUSP6,FAM117B,MBD2,SKI,MTCH2,FADS2,TPST2,MFNG,ITGB3,ACP5,LCP2,SRL,TSPAN32,FYN,TM6SF1,MYO1E,TSPAN14,MYO1B,PDCD4,PIK3AP1,ICAM1,RCBTB2,ADGRA2,TNFSF11,SNRPD3,GRB7,LPAR4,SARAF,EGR1,FAM78A,OSGIN1,MED13L,MSRA,KYAT1,FBXL5,HIBADH,RAC2,PHGDH,CAMP,MRPS21,DDR2,SELPLG,CAPG,RELT,KAZALD1,MC5R,CRTC3,SYS1,ZFAND6,PRDM2,SRP14,ETS1,ETS2,TGM2,C…
gene_set_query	30	0.1829	ELK3_25401928_CHIPSEQ_HUVEC_HUMAN	ELK3	280	1866	3.18e-11	2.87e-10	1.605	Literature--ChIP-seq	ISLR,SYNGAP1,ZC3H12A,SIGIRR,PDGFB,BTBD19,JUN,JUP,PEAR1,SPHK2,DUSP1,SLC39A10,BAZ1A,FOS,DUSP6,CHST1,SKI,FADS2,ACLY,MFNG,DLX3,SNN,NEK6,CORO2B,ITGA5,ZNRF1,TRIM47,PCDH7,TM6SF1,TTC39A,TSPAN18,MYO1F,CPNE8,ECI1,ACTB,ADGRA2,ALG8,NINJ1,RIN3,RIN1,GIPR,SDC3,PPCS,OSGIN1,SMARCA2,ECHDC1,NRP1,ECM1,NRP2,MRPS16,MRPS14,PTMS,ACTR1A,RAC2,SREBF1,RAP2A,UFC1,RELT,PEX10,MYO9B,KAZALD1,PEX14,ZFAND6,PRDM2,LOXL1,PLAU,TGM2,SD…
gene_set_query	31	0.189	NR1I2_20693526_CHIPSEQ_LIVER_MOUSE	NR1I2	130	715	3.181e-11	2.87e-10	2.02	Literature--ChIP-seq	ALKBH7,SCP2,FASN,PRKAG2,CHAF1B,EGFR,OSBPL1A,BCAR3,DYSF,NRG4,FSD2,MYO1B,SYT12,PIK3AP1,MFSD2A,PPA1,RIN3,OSGIN1,SMARCA2,NRP1,SREBF1,ZHX2,MYO9B,KLB,PEBP1,ETS2,TXN2,SDHC,GPRIN3,NNMT,PITPNC1,ACOXL,ACKR2,PYGL,FARS2,COPZ2,HADHB,MGLL,FGD6,ABI3BP,FGF1,TPM1,INSIG2,CCDC25,IDH3A,P2RX7,TPT1,PANK1,PDK4,COL18A1,ORM1,ORM2,ZCCHC14,SH3PXD2A,TYK2,TLR5,VGLL4,BMPER,PXN,CDK2AP1,MYLK,SLC5A6,IQGAP2,HACD2,MYOF,PSMB3,MEF2D…
gene_set_query	32	0.1951	GATA4_21415370_CHIPSEQ_HL1_MOUSE	GATA4	239	1543	3.455e-11	3.03e-10	1.666	Literature--ChIP-seq	AKT2,MTHFD2,JTB,LGMN,PRKAG2,SNX10,MED10,FOS,RAPGEF2,CRYAB,ATL2,SNX18,NEK1,UQCRH,BMF,UROS,ACO2,ITGB2,DYSF,ETFB,AHSA1,ARL4A,HAND2,BCAT2,ROCK2,ATP10A,SRL,FSD2,IGF2BP2,PCDH7,BICC1,SUCLA2,ST5,OCIAD2,ADGRA2,FBXO4,SOAT1,NINJ1,B4GALNT1,IGF1,MED13L,MRPS17,MRPS15,NRP2,MRPS16,MRPS14,RAC2,PHGDH,UFC1,DDR2,HSD17B7,RELB,KAZALD1,PEX14,COX6A1,TGM2,TMOD1,COX6B1,PPIF,COX19,COX17,CACNA1D,TTC25,PITPNC1,ACOXL,MYBL2,CA…
gene_set_query	33	0.2012	MTF2_20144788_CHIPSEQ_MESC_MOUSE	MTF2	375	2645	5.234e-11	4.46e-10	1.502	Literature--ChIP-seq	CH25H,FAR2,ATF3,GATA6,PDGFB,EPB41L3,JUN,FXYD1,KCNC2,PRKAG2,PEAR1,HOXC10,KCND3,BAZ1A,PXDN,PPARG,KCNA6,EGFR,SLC7A2,PLAGL1,KCNB1,SLC27A1,FADS3,ADORA1,DGAT2,PKP1,LY6H,SHC2,DLX3,CORO2B,HPSE,ITGB3,DYSF,TSPAN12,ELFN1,YAF2,TRIM65,ITGA1,TMBIM4,HAND2,ITGA7,TNFRSF21,ITGA9,UHRF2,ATP10A,TRIM47,FSD2,IGF2BP2,PCDH1,PCDH7,TM6SF1,TBX4,BICC1,TTC39A,SYT12,TSPAN18,PIK3AP1,CPNE8,LGALS3,ADGRA2,KDR,CPNE2,MFSD2A,NINJ1,RI…
gene_set_query	34	0.2073	CEBPB_24764292_CHIPSEQ_MC3T3_MOUSE	CEBPB	251	1652	8.01e-11	6.65e-10	1.629	Literature--ChIP-seq	AKT2,ZC3H12A,MLYCD,CH25H,OPTN,ADAMTS14,JUN,PPFIBP2,GSTM5,SNX10,MED10,MMP28,DUSP1,FOS,TOMM40L,DUSP6,MED22,SDHAF2,PXDN,CRYAB,FAM117B,PLAGL1,LGR4,FBXO22,NEK1,DLX3,UQCRB,SNN,DRAP1,UQCRQ,OSBPL1A,ETFA,TRIM65,ATRN,PRKAA1,UBQLN1,TRIM47,ATXN10,MYO1G,ECI1,NUDT2,ACTB,C1GALT1C1,LGALS1,FBXO4,ATP6V1E1,ECH1,KCTD11,RIN1,RIN2,PPCS,B4GALNT1,DECR1,EGR1,MRPS15,ECM1,COX7B,COX8A,MRPS28,MRPS24,MRPS21,RAP2A,CAPG,COX5B,R…
gene_set_query	35	0.2134	AHR_22903824_CHIPSEQ_MCF7_HUMAN	AHR	118	640	9.51e-11	7.49e-10	2.055	Literature--ChIP-seq	TSKU,KCNC2,PRKAG2,FOS,SLC7A5,RAPGEF1,PPARG,EGFR,ADGRL2,LGR4,YPEL2,BMF,TMEM120B,ZNRF1,MID1IP1,SORL1,TTC39A,SYT12,RIN2,MED13L,NRP1,MRPS28,SYK,COX6C,NUDT7,TXN2,ADAM12,WDFY2,WDFY4,CACNA1D,RND3,PITPNC1,ACOXL,MYO18B,ELF4,PLEC,EYA2,ACKR3,WIPF1,STARD13,FOSL2,EHD4,PYGL,MCEE,FGD5,GPAT3,USP3,INSIG1,DRD1,DAB2,BCL2,P2RY6,DNAJB9,TLN2,OBSL1,STRIP2,COL18A1,SIPA1L3,SEC61B,LIMA1,APBB2,GRHL1,LMO7,FBLN2,FGFR2,PDXK,T…
gene_set_query	36	0.2195	SOX2_20726797_CHIPSEQ_SW620_HUMAN	SOX2	332	2308	9.994e-11	7.67e-10	1.527	Literature--ChIP-seq	FAM110C,ZC3H12A,SIGIRR,FAR2,ATF3,GATA6,JUN,JUP,FUCA1,FAM111A,PPFIBP2,SNX10,HOXC10,SLC7A5,DPYD,PPARG,PPARA,EGFR,SLC7A2,PLAGL1,APEX2,LGR4,LIMS2,YPEL2,FRY,NEK1,FADS1,TPST2,TPST1,MFNG,NEK6,OSBPL1A,BCAR3,TSPAN12,TNFRSF1B,TMBIM4,LCP1,ITGA5,TNFRSF21,ZNRF1,FYN,E2F8,MID1IP1,TM6SF1,TSPAN14,MYO1B,PDCD4,PIK3AP1,CPNE8,ECI2,EFR3A,LGALS1,PEG10,SOAT1,RIN3,EPAS1,MYCBP2,PPCS,SARAF,SMARCA2,KYAT1,NRP2,DHRS11,PHGDH,R…
gene_set_query	37	0.2256	DMRT1_23473982_CHIPSEQ_TESTES_MOUSE	DMRT1	267	1788	1.285e-10	9.62e-10	1.596	Literature--ChIP-seq	AKT2,ZC3H12A,GATA6,CREBBP,SFXN1,PRKAG2,CHAF1B,SLC39A10,BAZ1A,DUSP6,RAPGEF2,PPARA,SKI,NCAPD3,FADS3,ACLY,MFNG,ARL8B,SHC2,NEK6,DRAP1,ELFN1,NRG4,LCP1,ITGA5,BCAT2,UHRF2,FYN,IGF2BP2,PCDH1,SORL1,MYO1E,ACTB,RCBTB2,ADGRA2,TNFSF11,MFSD2A,SOAT1,NINJ1,RIN3,RIN1,RIN2,GRB7,EPAS1,SDC3,EGR1,FAM78B,BST1,FBXL7,NRP1,ZHX2,MRPS21,MICU2,CAPG,REM1,MGAT3,RELT,PNPLA2,TGM2,TMOD1,WDFY3,ADGRG1,COX11,GNAO1,GNB4,MXD4,MYSM1,RN…
gene_set_query	38	0.2317	TET1_21490601_CHIPSEQ_MESC_MOUSE	TET1	260	1744	2.454e-10	1.79e-09	1.593	Literature--ChIP-seq	ALKBH7,TSKU,ENDOG,JTB,PDGFB,ADAMTS14,JAG2,JUN,JUP,CHAF1B,RMI1,SPHK2,CRYAB,ATL2,KCNB1,SNX18,CRAT,YPEL2,FADS2,FADS6,NAAA,PKP1,LY6H,BMF,ACO1,OSBPL1A,ITGB3,ACP5,PCDH1,MYO1B,SUCLA2,ST5,ECI1,ICAM1,ADGRA2,TALDO1,NINJ1,KCTD11,RIN1,SDC3,PPCS,FAM78A,RANBP17,SMARCA2,MRPS15,MRPS31,FITM2,KAZALD1,SGSM2,CRTC3,LOXL2,CAST,ADAM11,SDHD,GRK3,DHRS7B,HIGD2A,TTC25,TNFAIP8,TGIF1,CAD,IRAK3,RER1,NAT8L,PLEC,NAXE,CYTH3,TIMM…
gene_set_query	39	0.2378	KLF4_18358816_CHIPCHIP_MESC_MOUSE	KLF4	216	1395	2.519e-10	1.8e-09	1.665	Literature--ChIP-seq	ZC3H12A,TXNIP,ATF3,JUP,FXYD1,KCNC2,SNX10,SPHK2,TOMM40L,DUSP6,SLC7A5,SKI,ADORA1,BMF,BCAR3,ETFB,ACP5,TMBIM4,HAND2,BCAT2,ZNRF1,UBQLN1,DRAM2,MYO1B,ACTB,ICAM1,LGALS3,ADGRA2,ECH1,APOE,EGR1,RANBP17,KYAT1,RAP2A,MICU2,COX5A,MGAT3,PNPLA2,PEBP1,SDHC,SDHB,WDFY3,RAF1,NUP160,ADGRG1,CRTAP,IFT20,ZMYND15,LASP1,MYBL2,SUN2,CAD,IRAK3,PLEC,CYTH3,FAHD1,CD9,ACKR3,ANAPC13,BLOC1S1,CDKN1A,TUBB2A,GARS,ADCY4,CDKN2C,SLC8B1,R…
gene_set_query	40	0.2439	SREBF1_19666523_CHIPSEQ_LIVER_MOUSE	SREBF1	115	633	3.896e-10	2.72e-09	2.018	Literature--ChIP-seq	ATF3,JUN,FASN,SPHK2,MED22,SKI,SNX18,YPEL4,ACLY,BMF,DRAP1,HPSE,OSBPL1A,TNFRSF1B,TMBIM4,PDCD4,MYO1G,FBXO4,TNFSF11,PPA1,RIN2,EPAS1,APOE,DECR2,MSRA,MRPS16,GRIK4,MRPS28,SREBF1,RAP2A,CAPG,PEX14,IFT20,MYSM1,IRAK3,PLEC,GNG2,MKNK2,TMEM208,SLIT3,ACKR2,NUP93,GNE,SAMSN1,STARD13,PYGL,APBB1IP,HEATR5A,PLIN2,INSIG1,PHB,BCL2,PECAM1,RAB1B,LEP,TPT1,RPS6KA1,LZIC,CASP3,DDAH1,MAPK6,LPIN1,LIPA,AGAP1,MRPL14,GABARAP,ZBTB…
gene_set_query	41	0.25	POU5F1_18692474_CHIPSEQ_MESC_MOUSE	POU5F1	459	3407	6.498e-10	4.34e-09	1.415	Literature--ChIP-seq	ALKBH7,TSKU,ZC3H12A,FNBP4,SIGIRR,TXNIP,JTB,EPB41L3,JAG2,JUP,PPFIBP2,FASN,SFXN1,LGMN,KCNC3,SPHK2,KCND3,DUSP1,SLC39A10,FOS,TOMM40L,DUSP6,SLC7A5,MED22,RAPGEF1,CRYAB,YPEL4,LGR4,YPEL2,MTCH1,MTCH2,FBXO22,LAPTM4B,ACLY,MFNG,ZKSCAN3,BMF,OSBPL1A,BCAR3,ITGB3,DYSF,ACP5,ITGA1,TNFRSF1B,PCCB,ITGA5,ITGA9,BCAT2,UHRF2,ROCK2,ATP10A,TSPAN32,ZNRF1,FSD2,PCDH1,DRAM2,TBX4,TSPAN14,ST5,MYO1G,ECI1,NUDT2,ACTB,PEG10,SNRPD3,A…
gene_set_query	42	0.2561	NR1H3_23393188_CHIPSEQ_ATHEROSCLEROTICFOAM_HUMAN	NR1H3	106	577	9.23e-10	6.03e-09	2.046	Literature--ChIP-seq	OPTN,PLA2G7,JUN,FASN,DUSP1,TPST2,ACP5,TNFRSF21,IGF2BP2,SORL1,PDCD4,OCIAD2,ACTB,RIN2,ECM1,PHGDH,SREBF1,MRPS33,PEX19,SGSM2,TGM2,COX19,PLD1,IL7R,MXD4,TNFAIP3,ACKR3,ABCC10,TKT,FGD5,GPAT3,MPC1,USP3,SWAP70,RAB32,RAB31,CD300LF,PLTP,MCM3,DNAJB9,APOC1,IL1RN,CBLB,VAT1,KLHDC8B,TOP2A,ZCCHC14,AVPI1,C1QB,DBI,HK3,PLAUR,PDXK,MAPK6,LPIN1,RNASE4,MRPL12,MRPL20,RILPL2,LRRC25,PECR,SESN1,MYLIP,S100A4,S100A8,PFKFB3,MBP…
gene_set_query	43	0.2622	NANOG_16518401_CHIPPET_MESC_MOUSE	NANOG	279	1934	1.555e-09	9.94e-09	1.533	Literature--ChIP-seq	ISLR,FAR2,OPTN,EPB41L3,FASN,PRKAG2,SNX10,CHAF1B,DPYD,CHST1,SAMD7,PLAGL1,KCNB1,MBD2,LGR4,CASC3,FBXO22,FADS2,ADORA1,SLC27A4,ACO1,ALAS1,NRG4,PCCB,ITGA5,ITGA9,UHRF2,ZNRF1,FYN,PCDH7,MYO1B,MYO1F,PEG10,FBXO4,TNFSF11,RIN1,KCTD16,DECR2,RANBP17,IGF1,SMARCA2,NRP2,HIBADH,ACTR1A,RAC2,APOBEC1,ZHX2,SYK,DDR2,MRPS31,REM1,MGAT3,CAP2,KLHL6,COX6A1,ETS2,LOXL1,SDHA,WDFY3,RAF1,PLD1,UBE2A,GNAO1,GNB5,UBE2K,LASP1,MYBL2,ET…
gene_set_query	44	0.2683	TEAD4_22529382_CHIPSEQ_TROPHECTODERM_MOUSE	TEAD4	273	1893	2.279e-09	1.35e-08	1.532	Literature--ChIP-seq	FNBP4,SIGIRR,MTHFD2,PLBD1,ATF3,PDGFB,PLA2G7,EPB41L3,FUCA1,LGMN,CHAF1B,TCP11L1,RAPGEF1,RAPGEF2,PPARA,KCNA6,EGFR,PLAGL1,NCAPD3,ADGRL2,YPEL2,MTCH2,FRY,LAPTM4B,NEK1,TPST2,BCAR3,DYSF,ITGA1,NRG4,PCCB,ITGA9,ZNRF1,SORL1,BICC1,MYO1E,SYT12,TSPAN18,RECK,FBXO4,EPAS1,MYCBP2,SDC3,SARAF,FAM78B,RANBP17,SMARCA2,NRP2,ACTR1A,MICU2,CRTC3,SYS1,PRDM2,MSMO1,ETS2,CAST,ADAM12,RAF1,BHLHB9,CACNA1D,PLD1,NUP155,UBE2K,TNFAIP8…
gene_set_query	45	0.2744	PRDM14_21183938_CHIPSEQ_MESC_MOUSE	PRDM14	242	1646	2.906e-09	1.68e-08	1.567	Literature--ChIP-seq	ZC3H12A,JUN,JUP,FAM111A,KCNC2,SNX10,NINL,DUSP6,SLC7A5,RAPGEF1,ATL2,SIGLEC1,CRAT,ADGRL2,YPEL2,ADORA1,UQCRB,TMEM120B,BCAR3,DYSF,ELFN1,ACP5,LCP2,ITGA5,TNFRSF21,ROCK2,SRL,IGF2BP2,PCDH7,TM6SF1,BICC1,MYO1E,TSPAN14,ACTB,EFR3A,ADGRA2,PEG10,KDR,CPNE2,RIN3,RIN1,EPAS1,SARAF,MED13L,BST1,NRP2,PTMS,RAC2,GAN,MRPS33,FITM2,CCNYL1,LOXL4,TXN2,WDFY3,NUP155,GNB4,TTC25,TNFAIP2,PITPNC1,TGIF1,NAV1,ETV5,ELF4,TMEM208,EYA2…
gene_set_query	46	0.2805	STAT3_24763339_CHIPSEQ_IMNESCS_MOUSE	STAT3	227	1529	3.593e-09	2.04e-08	1.585	Literature--ChIP-seq	ZC3H12A,OPTN,PDGFB,ADAMTS14,EPB41L3,JUN,PPFIBP2,SLC39A10,DPYD,ATL2,SCTR,SNX18,ADGRL2,FBXO22,ACLY,UQCRB,CORO2B,OSBPL1A,BCAR3,ELFN1,TRIM67,ARL4A,PCCB,PRKAA1,PCDH1,SORL1,MYO1E,OCIAD2,ECI2,TNFSF11,CPNE2,CYP39A1,GRB7,EPAS1,MED13L,MSRA,PEX5L,NRP2,DHRS11,GRIK4,ATPAF2,ARHGEF4,MRPS31,GNAI1,PEX14,GCK,NUDT7,CAST,WDFY2,PKDCC,PDHA1,NABP1,TNFAIP3,RND3,PITPNC1,NAV1,TENT5B,ETV5,RNF7,GNG2,SLIT3,POLE4,ADGRD1,CD9,P…
gene_set_query	47	0.2866	TFAP2C_20629094_CHIPSEQ_MCF7_HUMAN	TFAP2C	174	1125	1.059e-08	5.81e-08	1.663	Literature--ChIP-seq	AKT2,MLYCD,MTHFD2,SAR1B,JUP,PPFIBP2,FXYD3,FASN,PRKAG2,KCND3,RAPGEF1,SKI,DGAT2,ADIPOQ,OSBPL1A,BCAR3,ITGB2,CEP290,ZNRF1,TTC39A,MYO1E,TSPAN14,SYT12,OCIAD2,PPA1,GIPR,MYCBP2,OSGIN1,KYAT1,CAMP,ZHX2,MICU2,DDR2,CAP2,PEX14,COX6A1,PLAU,SLC41A3,PLD1,IFT20,GNAO1,TNFAIP8,NAV1,ACOX3,ASAP3,AGPAT2,MKNK2,EYA2,CARM1,CD9,EPS8,IRF2BP2,TKT,MOCS1,GAS7,GRAMD1B,FGD5,TPM4,RAB31,PLEKHF2,MTFR2,HDAC7,P2RY6,APOC3,OBSL1,VASN,…
gene_set_query	48	0.2927	ZNF217_24962896_CHIPSEQ_MCF7_HUMAN	ZNF217	210	1413	1.108e-08	5.97e-08	1.587	Literature--ChIP-seq	KCNC2,FOS,DUSP6,SLC7A5,PXDN,RAPGEF1,RAPGEF2,PPARG,ATL2,SLC7A2,CCDC6,ADGRL2,YPEL2,FRY,PKP1,ITGB2,DYSF,ARL4A,ZNRF1,MYO1E,MYO1B,ECI2,ATP6V1G1,RIN2,OSGIN1,SMARCA2,MED13L,NRP1,ZHX2,SYK,RNF144A,CAPG,ETS2,LOXL1,ENPP2,TGM2,CAST,ADAM12,CACNA1D,PLD1,NABP1,RND3,PITPNC1,ACOXL,TGIF1,PLEC,EYA2,CD9,ACKR3,WIPF1,STARD13,IRF2BP2,FOSL2,EHD4,MGLL,ERMP1,BCHE,FAM49B,USP3,TPM1,FRMD4B,VASH1,INSIG2,INSIG1,DRD1,SRGAP3,SEC…
gene_set_query	49	0.2988	EOMES_20176728_CHIPCHIP_TROPHOBLASTSTEMCELLS_MOUSE	EOMES	210	1424	1.996e-08	1.01e-07	1.573	Literature--ChIP-seq	TSKU,TMEM126A,TXNIP,JTB,FXYD1,SNX10,DUSP6,CHST1,ECHS1,SLC7A2,MTCH2,CASC3,FBXO22,FADS6,ADORA1,BCAR3,ACP5,AHSA1,TMBIM4,PCCB,FYN,PCDH1,SORL1,PINK1,TSPAN14,MYO1B,NUDT2,LGALS3,ATP6V1E1,TALDO1,SLPI,SLC10A6,MSRA,MRPS15,ACY3,GRIK4,ACTR1A,RAP2A,ORMDL3,RELT,KLHL2,CRTC3,ETS2,NUP155,TNFAIP3,LASP1,TNIP1,ARPC5L,ELK3,AP1S1,HMBS,ANAPC13,BLOC1S1,STARD13,C1QTNF6,GNL3,HADHB,PLIN2,PLP2,COQ8A,SLC39A4,RAB31,INSIG2,CCD…
gene_set_query	50	0.3049	LYL1_20887958_CHIPSEQ_HPC7_MOUSE	LYL1	109	633	2.011e-08	1.01e-07	1.891	Literature--ChIP-seq	C3AR1,TXNIP,CREBBP,FUCA1,PRKAG2,MED10,FADS2,FADS1,TPST2,NAAA,UROS,ITGB3,SLC36A2,ITGA5,ATP10A,TSPAN32,E2F2,E2F8,ARL11,NINJ1,EGR1,MRPS31,ORMDL3,RELT,PEX19,PPIF,COX19,SLC41A3,ADGRG1,HIGD2A,MYO18B,SUN2,IRAK3,FAHD1,ACKR2,IRF2BP2,DHRS4,PF4,TPM4,TPM1,SEC16B,ADAMTS5,MCM3,P2RX7,SIK3,TLR5,C1QA,PTGER3,DOCK10,FBLN1,PPP2R5A,NOS3,PSMD4,EML1,ZBTB7B,PGAM1,F7,PSMA1,LRRC25,PMPCB,SLC9A2,SLC25A5,CCL3,ALPK3,NCOA4,MN1…
gene_set_query	51	0.311	ARNT_22903824_CHIPSEQ_MCF7_HUMAN	ARNT	148	933	2.299e-08	1.14e-07	1.714	Literature--ChIP-seq	TSKU,JUN,GSTM5,KCNC2,PRKAG2,NINL,FOS,SLC7A5,RAPGEF1,PPARG,EGFR,ADGRL2,LGR4,YPEL2,BMF,TMEM120B,ZNRF1,MID1IP1,SORL1,TTC39A,MYO1B,SYT12,RIN2,EPAS1,SPHKAP,MED13L,NRP1,MRPS28,SYK,IL16,DDR2,COX6C,NUDT7,TXN2,ADAM12,WDFY2,WDFY4,CACNA1D,RND3,PITPNC1,ACOXL,MYO18B,ELF4,PLEC,EYA2,ACKR3,WIPF1,STARD13,IRF2BP2,FOSL2,EHD4,PYGL,MCEE,FGD5,GPAT4,GPAT3,KCMF1,USP3,INSIG1,DRD1,DAB2,BCL2,P2RY6,DNAJB9,PSAT1,FRAT1,TLN2,O…
gene_set_query	52	0.3171	BACH1_22875853_CHIPPCR_HELAANDSCP4_HUMAN	BACH1	194	1298	2.353e-08	1.15e-07	1.597	Literature--ChIP-seq	AKT2,TXNIP,ATF3,FUCA1,PPFIBP2,FXYD1,GSTM5,PRKAG2,DUSP1,DUSP6,MMP12,MMP13,DPYD,RAPGEF2,PPARG,PPARA,KCNB1,ADIPOQ,MFNG,LY6H,ITGB3,TNFRSF1B,ITGA7,E2F2,E2F8,PCDH7,SYT12,ICAM1,KDR,MYO7A,NINJ1,EPAS1,MSR1,EGR1,IGF1,NRP1,MGAT3,MYO9B,ETS2,FAM3C,TGM2,TMOD1,ADAM11,NNMT,PLD1,FGF13,TNFAIP3,PITPNC1,ACOX1,ADGRF5,PLEC,RRN3,TIMM8B,EYA2,TEF,GJA1,HMOX1,NCKAP1L,TIMP3,PHF24,APOL6,FGF1,FGF2,VASH1,HIC1,BCL2,SLC13A3,PECA…
gene_set_query	53	0.3232	VDR_24787735_CHIPSEQ_THP1_HUMAN	VDR	123	741	2.431e-08	1.17e-07	1.809	Literature--ChIP-seq	SYNGAP1,MTHFD2,TXNIP,FAR2,LGMN,PRKAG2,SLC39A10,RAPGEF2,CHST1,SCTR,UQCRB,NEK6,CORO2B,ACO1,ITGAM,DYSF,SLC36A2,ATP10A,TTC39A,MYO1G,ADGRA2,MFSD2A,NINJ1,RIN2,CAMP,RELT,MYO9B,ETS1,PLAU,PKDCC,GRK5,PLEK,TNFAIP3,RND3,PITPNC1,ELF4,RETN,GJA1,CNST,CMKLR1,IRF2BP2,CDKN1A,PYGL,APBB1IP,GAS7,RAB3D,TPM4,USP2,INSIG1,BCL2,ADPGK,P2RX7,CEP162,UGCG,SEC61B,ZCCHC24,SLC22A23,PTGER3,CST3,LMO2,MYCL,CHRNA2,PXMP4,BLMH,SRGN,RB…
gene_set_query	54	0.3293	PPARD_21283829_CHIPSEQ_MYOFIBROBLAST_HUMAN	PPARD	415	3146	2.963e-08	1.4e-07	1.381	Literature--ChIP-seq	ZC3H12C,SCP2,MLYCD,TXNIP,FAR2,EPB41L3,PRELID3B,CREBBP,BTBD19,JUN,JUP,SFXN1,PRKAG2,KCND3,MED22,DPYD,RAPGEF2,CHST1,PPARG,SAMD7,ECHS1,FAM117B,MBD2,SKI,ADGRL2,MTCH2,FRY,LAPTM4B,ADIPOQ,TPST1,ARL8B,BMF,NEK6,CORO2B,DRAP1,ACO1,ITGB2,DYSF,ETFA,ELFN1,ARL4A,HAND2,TNFRSF21,BCAT2,PRKAA1,ATP10A,E2F2,TRIM47,E2F8,PCDH7,TM6SF1,SORL1,TSPAN14,MYO1B,PIK3AP1,RECK,ECI2,EFR3A,LGALS1,PEG10,THSD7A,SNRPD3,TALDO1,SLPI,KCTD…
gene_set_query	55	0.3354	SETDB1_19884255_CHIPSEQ_MESC_MOUSE	SETDB1	237	1653	3.13e-08	1.46e-07	1.522	Literature--ChIP-seq	ZC3H12A,SIGIRR,MTHFD2,PDGFB,EPB41L3,EIF2AK1,PPFIBP2,FXYD3,FASN,SFXN1,PRKAG2,HOXC10,GSTO1,DUSP1,SLC39A10,FAM117B,SKI,SNX18,FADS6,DLX3,NEK6,DYSF,APAF1,AHSA1,ITGA7,E2F2,MYO1E,RIN3,EPAS1,B4GALNT1,EGR1,APOBEC1,ARHGEF4,CAPG,MGAT3,PEX10,KAZALD1,PEBP1,PRDM2,ETS2,LOXL1,CACNA1D,RARRES2,IFT27,TTC25,MYBL2,CAT,RRN3,AGPAT2,CYTH3,POLE4,TEC,CD9,EPS8,CMKLR1,GAMT,FNDC3A,CDKN1A,ABCC10,UBL5,MOCS1,ADCY4,APOLD1,FGD6,S…
gene_set_query	56	0.3415	RARG_19884340_CHIPCHIP_MEF_MOUSE	RARG	68	342	3.307e-08	1.52e-07	2.256	Literature--ChIP-seq	ALKBH7,DUSP1,DUSP6,TPST2,TNFRSF9,ROCK2,ST5,RCBTB2,RIN2,NRP1,LOXL1,LOXL2,NDUFB10,RND3,PITPNC1,SUN2,RNF5,MRGPRF,TIMP3,GPAT3,IL1RN,TRAF3IP2,PPL,TYK2,AVPI1,HOXA10,FBLN2,FGFR2,DNM1,LIPE,COL1A1,UCK1,PIGT,RILPL2,SLC25A51,S100A4,S100A8,DST,NDUFB8,SLC25A24,MMAA,NDUFA4,TAGLN2,PTPRS,CCDC124,AP2A2,ACADM,OSR1,PSMD12,MAST2,LAMC1,PEX2,NDUFS8,PDLIM7,THRSP,LNX2,JUNB,CLPP,SULF1,GPR146,CACNB1,TNS2,RHOD,SGK1,GDF15,N…
gene_set_query	57	0.3476	STAT4_19710469_CHIPCHIP_TH1_MOUSE	STAT4	185	1235	3.955e-08	1.79e-07	1.602	Literature--ChIP-seq	SYNGAP1,ATF3,JUN,EIF2AK1,SNX10,SPHK2,SLC39A10,FOS,MED22,MBD2,TPST2,TPST1,JAML,TNFRSF9,ACO2,OSBPL1A,ETFB,APAF1,LCP2,LCP1,ZNRF1,PDCD4,MYO1G,ICAM1,TNFSF11,PPA1,RAC2,SREBF1,RAP2A,UFC1,PEX10,ZFAND6,SRP14,TXN2,CAST,SDHB,LPXN,IFT27,IL7R,MYSM1,ACOXL,RER1,ELF4,PLEC,ELK3,AP1S1,NUP93,HMBS,FOSL2,FARS2,TPI1,TUBB2A,APOL6,PLP2,DNM3OS,SLC39A4,FRMD4B,SRGAP2,FANCM,TRAPPC4,DAB2,EDF1,PECAM1,MCM3,KBTBD11,P2RX7,P2RX3,…
gene_set_query	58	0.3537	TCF7_22412390_CHIPSEQ_EML_MOUSE	TCF7	201	1383	1.056e-07	4.44e-07	1.546	Literature--ChIP-seq	AKT2,TXNIP,SAR1B,PDGFB,JAG2,EIF2AK1,PRKAG2,MMP28,SPHK2,BAZ1A,RAPGEF1,SAMD7,OSBPL1A,CEP290,TMBIM4,ITGA9,BCAT2,FOXRED1,CPNE2,ATP6V1G1,NINJ1,SDC3,XRRA1,B4GALNT1,APOE,ECM1,PTMS,ZHX2,MRPS24,MRPS21,IL16,MICU2,MRPS31,PEX14,GCK,MC5R,WDFY4,COX19,NDUFB11,SLC41A3,ADGRG1,TNFAIP8,TNFAIP3,PITPNC1,ACOXL,SUN2,ETV5,ELF4,NAT8L,PLEC,RNF7,ADGRD1,ARPC5L,FARS2,TUBB2A,PLEKHO2,GPAT4,SLC8B1,FAM49B,HIC1,DDRGK1,COPS6,ADAMT…
gene_set_query	59	0.3598	CTCF_18555785_CHIPSEQ_MESC_MOUSE	CTCF	187	1270	1.107e-07	4.59e-07	1.57	Literature--ChIP-seq	ALKBH7,GATA6,JAG2,EIF2AK1,FUCA1,PPFIBP2,HOXC10,DUSP1,RAPGEF1,APEX2,SNX18,ARL8B,UQCRB,UQCRH,CORO2B,TNFRSF21,ITGA9,PRKAA1,ZNRF1,PINK1,MYO1B,CPNE8,PEG10,MYO7A,KCTD11,RIN1,B4GALNT1,DECR2,ECHDC1,MRPS16,HIBADH,MRPS14,GRIK4,ACTR1A,MRPS28,RNF144A,MRPS33,COX5A,RELT,PEX10,NDUFAB1,MC5R,ETS2,TGM2,PPIF,WDFY2,NNMT,NDUFB10,NUP160,GRK5,TNFAIP3,RND3,CABIN1,IRAK3,RPP14,CARM1,ACKR3,EPS8,CEP85,ABCC10,ELOB,FARP1,DHRS…
gene_set_query	60	0.3659	E2F4_21247883_CHIPSEQ_LYMPHOBLASTOID_HUMAN	E2F4	364	2762	1.66e-07	6.8e-07	1.38	Literature--ChIP-seq	TSKU,ZC3H12C,ZC3H12A,SIGIRR,CH25H,OPTN,CREBBP,JUN,FAM111A,PPFIBP2,LGMN,TCP11L1,GSTO1,BAZ1A,FOS,SLC7A5,DPYD,ECHS1,SKI,CCDC6,NCAPD2,NCAPD3,ADGRL2,MTCH2,FBXO22,FADS3,FADS2,FADS1,DGAT2,UQCRH,BMF,TMEM120B,DRAP1,BCAR3,APIP,ETFA,CEP290,YAF2,APAF1,TNFRSF1B,TMBIM4,ATP10A,FOXRED1,ZNRF1,E2F2,DRAM2,E2F8,TM6SF1,SORL1,MYO1E,PINK1,TSPAN14,SUCLA2,ST5,PIK3AP1,CPNE8,ECI1,RCBTB2,LGALS3,TNFSF11,CPNE2,MFSD2A,ALG8,TAL…
gene_set_query	61	0.372	FLI1_20887958_CHIPSEQ_HPC7_MOUSE	FLI1	239	1710	2.002e-07	8.09e-07	1.477	Literature--ChIP-seq	FNBP4,TXNIP,JAG2,BTBD19,JUN,FUCA1,FAM111A,DUSP6,MBD2,NCAPD2,NCAPD3,MTCH2,FBXO22,LAPTM4B,FADS2,ARL8B,UROS,ACO2,ITGB2,ETFB,SLC36A2,AHSA1,TNFRSF1B,TMBIM4,TNFRSF21,BCAT2,TSPAN32,FYN,E2F8,TM6SF1,MYO1F,ACTB,ICAM1,ARL11,ALG8,RIN3,APOE,SMARCA2,ARHGEF4,MRPS31,COX5B,ORMDL3,RELT,SYS1,TGM2,PPIF,WDFY2,RAF1,PKDCC,SLC41A3,HIGD1A,ADGRG1,DHRS7B,LPXN,NUP155,HIGD2A,PYROXD2,PLEK,IRAK3,TMEM208,RPP14,TIMM8B,FAHD1,EYA2…
gene_set_query	62	0.378	ESR2_21235772_CHIPSEQ_MCF7_HUMAN	ESR2	73	394	2.055e-07	8.19e-07	2.067	Literature--ChIP-seq	SIGIRR,PPFIBP2,FXYD3,SLC7A5,ADORA1,BMF,LCP1,ITGA5,MID1IP1,SMARCA2,CAP2,TGM2,PITPNC1,ACOX3,TNIP1,CD9,BCAM,C1QTNF6,INSIG2,BCL2,PLEKHF2,P2RY6,NOCT,SIK1,TLN2,PPL,VASN,SLC22A23,PTGER3,UBTD1,GPSM1,THBS1,PID1,SLC29A1,SLC9A2,PFKFB3,SOCS3,ATXN1,CYB5A,N4BP3,CD55,CD82,PALM,NDRG1,HCAR1,LAMC1,CHPT1,ABAT,MYC,PIP4K2A,JUNB,IER2,IER3,WSB1,SULT2B1,PLCG2,GRB10,MITF,BAG1,CDK6,SLC37A3,RUSC2,TNS3,MCCC2,PLPP3,PTGES,STC…
gene_set_query	63	0.3841	FOXP2_23625967_CHIPSEQ_PFSK1ANDSKNMC_HUMAN	FOXP2	131	834	2.199e-07	8.66e-07	1.694	Literature--ChIP-seq	TSKU,FNBP4,JUP,SFXN1,PRKAG2,PXDN,MTCH1,NEK1,TPST1,MFNG,PKP1,CORO2B,DRAP1,PCDH1,MID1IP1,SORL1,MYO1B,ECI1,ADGRA2,GRB7,EPAS1,HIBADH,MRPS28,ATPAF2,RAP2A,ARHGEF4,ETS1,TXN2,TGM2,PPIF,NABP1,PYROXD2,CABIN1,LASP1,SUN2,ELF4,HMOX2,IRF2BP2,CSAD,GAS1,FGD5,INSIG2,PLTP,CTDSP2,NOCT,IDH3G,FRAT1,PDK4,DENR,LIF,SUSD2,SPCS2,LMO2,CBX6,SEPSECS,GPSM1,IRF2BPL,KDM3B,THBS1,LPIN1,RBPJ,UBASH3B,ZBTB7B,PSMA1,RPS27L,PSMA7,GGA2,…
gene_set_query	64	0.3902	TCF3_18692474_CHIPSEQ_MESC_MOUSE	TCF3	165	1112	3.298e-07	1.28e-06	1.584	Literature--ChIP-seq	EPB41L3,SFXN1,NCAPG2,SNX10,DUSP1,TOMM40L,DUSP6,LGR4,YPEL2,FBXO22,LAPTM4B,ACLY,BMF,BCAR3,ITGB3,ACP5,TNFRSF1B,PCCB,ITGA9,UHRF2,TSPAN32,DRAM2,ST5,PEG10,SOAT1,SLPI,LPAR4,DECR2,SMARCA2,BST1,FBXL5,APOBEC1,MRPS31,RELB,MGAT3,GCK,RAF1,LASP1,MYBL2,NAV1,ETV5,RRN3,GNG2,ADGRD1,TEC,TNIP1,GJA1,LRPAP1,LDHB,UBL5,COPZ2,PLIN2,KCMF1,SNRPN,USP3,FRMD4B,SRGAP3,COPS5,ADPGK,CTDSP2,PDHB,PSAT1,CISD1,RPS6KA5,KATNAL2,DCUN1D3…
gene_set_query	65	0.3963	SRY_25088423_CHIPCHIP_EMBRYONICGONADS_MOUSE	SRY	361	2765	4.279e-07	1.6e-06	1.365	Literature--ChIP-seq	ZC3H12A,ENDOG,SIGIRR,FAR2,PDGFB,FXYD1,KCNC2,NCAPG2,PRKAG2,HOXC10,CHAF1B,MMP28,RMI1,SPHK2,GSTO1,KCND3,SLC39A10,DUSP6,SLC7A5,PXDN,DPYD,PPARA,EGFR,SLC7A2,SCTR,SNX20,SKI,FADS2,NUDT18,ACLY,TMEM120B,NEK6,DRAP1,DYSF,TRIM65,PCCB,ITGA5,TSPAN32,IGF2BP2,PCDH7,TBX4,BICC1,TTC39A,PDCD4,RECK,CPNE8,ECI1,ACTB,ICAM1,ADGRA2,KDR,TNFSF11,SNRPD3,TALDO1,MYO7A,RIN1,FBF1,APOE,DECR2,SMARCA2,ACY3,ECM1,GRIK4,COX7C,PTMS,ATPA…
gene_set_query	66	0.4024	MEIS1_20887958_CHIPSEQ_HPC7_MOUSE	MEIS1	177	1216	4.648e-07	1.72e-06	1.549	Literature--ChIP-seq	ALKBH7,ZC3H12A,MLYCD,TXNIP,JAG2,SFXN1,PRKAG2,MED10,DUSP1,DUSP6,RAPGEF1,NCAPD3,DGAT2,MFNG,TMEM120B,TNFRSF9,NEK6,ITGB3,ITGB2,ETFB,ITGA5,TNFRSF21,TSPAN32,E2F2,FYN,IGF2BP2,TM6SF1,ECI1,TALDO1,SOAT1,NINJ1,RIN3,XRRA1,SARAF,MRPS14,RAC2,SREBF1,ARHGEF4,MRPS31,COX5B,ORMDL3,CAP2,PEX10,MYO9B,PKDCC,NDUFB10,SLC41A3,NUP160,ADGRG1,LPXN,UBE2A,NABP1,TTC25,TENT5B,EYA2,TEF,ARPC5L,CNST,HMOX1,RMDN1,MCEE,HADHB,TUBB2A,PL…
gene_set_query	67	0.4085	CREB1_20920259_CHIPSEQ_GC1SPG_MOUSE	CREB1	349	2667	5.071e-07	1.85e-06	1.369	Literature--ChIP-seq	FNBP4,CH25H,MTHFD2,JUP,EIF2AK1,FAM111A,NCAPG2,PRKAG2,HOXC10,DUSP1,FOS,ATL2,RIDA,CENPE,NCAPD3,SIGLEC1,YPEL4,ADGRL2,SLC27A1,CASC3,LAPTM4B,FADS2,NEK1,FADS1,TPST2,ACLY,PKP1,BMF,TMEM120B,UQCRQ,ACO2,ITGB3,ELFN1,ATRN,TNFRSF21,BCAT2,UHRF2,FOXRED1,UBQLN1,FYN,MYO1B,PIK3AP1,CPNE8,ACTB,EFR3A,LGALS1,FBXO4,SOAT1,KCTD11,FBF1,SARAF,EGR1,KYAT1,FBXL7,MRPS17,PTMS,ACTR1A,COX8A,MRPS28,ATPAF2,SREBF1,ZHX2,SYK,RAP2A,GAN…
gene_set_query	68	0.4146	OLIG2_23332759_CHIPSEQ_OLIGODENDROCYTES_MOUSE	OLIG2	247	1809	7.682e-07	2.74e-06	1.438	Literature--ChIP-seq	GATA6,EPB41L3,EIF2AK1,TCP11L1,FOS,DPYD,RAPGEF2,MBD2,SNX18,NCAPD3,ADGRL2,LGR4,NEK1,KCNE4,SNN,ZKSCAN3,BCAR3,TSPAN12,ELFN1,APAF1,ITGA1,ARL4A,PCCB,ATP10A,PCDH7,SORL1,MYO1E,SUCLA2,PIK3AP1,RECK,ACTB,EFR3A,TNFSF11,THSD7A,MYCBP2,LPAR4,MC2R,XRRA1,RANBP17,NRP1,MRPS15,IL16,RNF144A,RAP2A,PRDM2,ETS1,FAM3C,TBC1D21,WDFY3,WDFY2,NNMT,CACNA1D,NUP160,CRTAP,NUP155,GNAO1,TNFAIP8,RND3,TGIF1,ETV5,ADGRF5,RRN3,CYTH3,SLIT…
gene_set_query	69	0.4207	SMAD3_18955504_CHIPCHIP_HACAT_HUMAN	SMAD3	241	1759	7.859e-07	2.77e-06	1.443	Literature--ChIP-seq	TSKU,ZC3H12A,SIGIRR,ATF3,JUP,PRKAG2,RMI1,DUSP6,SLC7A5,MMP13,RAPGEF1,EGFR,FADS2,NUDT18,FADS1,PKP1,BMF,NEK6,DRAP1,OSBPL1A,BCAR3,ETFA,SLC36A2,ARL4A,UBQLN1,PCDH1,E2F8,SUCLA2,ST5,TSPAN18,MYO1G,ACTB,LGALS3,CPNE2,ATP6V1E1,ECH1,TALDO1,SOAT1,PPA1,RIN3,RIN1,RIN2,XRRA1,SARAF,ACTR1A,SREBF1,SYK,RAP2A,ORMDL3,RELT,CAP2,PNPLA2,LOXL4,ETS1,ETS2,PLAU,TGM2,CAST,WDFY3,PLD1,ADGRG1,LPXN,RARRES2,GNB5,IL7R,TNFAIP8,TGIF1,…
gene_set_query	70	0.4268	GATA6_25053715_CHIPSEQ_YYC3_HUMAN	GATA6	252	1852	7.93e-07	2.77e-06	1.432	Literature--ChIP-seq	TSKU,MTHFD2,GATA6,PDGFB,RDH12,JUN,JUP,FAM111A,FASN,PEAR1,TCP11L1,GSTO1,BAZ1A,FOS,SLC7A5,PPARG,SLC7A2,SKI,CCDC6,YPEL2,LAPTM4B,JAML,ZKSCAN3,TMEM120B,BCAR3,ALAS1,APIP,ETFA,NRG4,SRL,TSPAN32,PCDH1,TBX4,TSPAN14,ECI1,LGALS3,PEG10,THSD7A,ALG8,SOAT1,PPA1,MYCBP2,XRRA1,MED13L,ECHDC1,NRP1,DHRS11,PHGDH,RAP2A,UFC1,MGAT3,RELT,PEX10,SYS1,PRDM2,PLAU,FAM3C,CAST,TBC1D21,WDFY2,COX19,PKDCC,PLD1,PDHA1,RND3,CABIN1,TGIF…
gene_set_query	71	0.4329	TCF7L2_21901280_CHIPSEQ_H4IIE_RAT	TCF7L2	93	558	8.186e-07	2.82e-06	1.818	Literature--ChIP-seq	MTHFD2,OPTN,DUSP6,DPYD,EGFR,SLC7A2,FADS2,SHC2,ACO2,ELFN1,APAF1,ATP10A,PCDH7,MYO1B,ST5,PIK3AP1,ECI2,RIN2,B4GALNT1,KLHL6,CAST,COX16,HIGD2A,PLEC,FAHD1,TEC,TEF,NUP93,STARD13,RMDN3,TKT,MGLL,SRGAP2,BCL2,PLA2G12A,TST,HIP1,SH3PXD2A,SLC22A23,VGLL4,UBTD1,LMO7,RBMS1,ATP1A2,LPIN1,LIPA,AGAP1,HSD11B1,HPX,MRPL30,ABTB2,SLC9B2,ROR1,NPTXR,LRRK1,TMLHE,MMD2,NCOA4,GPAM,TANC1,RTN3,ARHGEF28,LAMC1,TBC1D2,GLDC,CREB3L2,WS…
gene_set_query	72	0.439	SMAD4_21741376_CHIPSEQ_HESC_HUMAN	SMAD4	287	2153	9.157e-07	3.09e-06	1.398	Literature--ChIP-seq	TSKU,AKT2,MLYCD,FNBP4,FAR2,ATF3,GATA6,JAG2,SFXN1,PRKAG2,CHAF1B,TCP11L1,DUSP6,SLC7A5,RAPGEF1,CHST1,ATL2,PLAGL1,KCNB1,SNX18,YPEL2,FRY,LAPTM4B,ADORA1,DGAT2,PKP1,TNFRSF9,CORO2B,OSBPL1A,BCAR3,APIP,ETFB,TRIM67,SLC36A2,ITGAD,NRG4,LCP2,TNFRSF21,ITGA9,SRL,PCDH1,TM6SF1,BICC1,MYO1B,ST5,TSPAN18,SDC3,MC2R,SARAF,DECR1,MSR1,FAM78B,NRP1,MRPS15,NRP2,ATPAF2,ZHX2,ARHGEF4,DDR2,CAP2,KLHL6,LOXL4,ETS1,ETS2,TXN2,ADAM11,…
gene_set_query	73	0.4451	CREM_20920259_CHIPSEQ_GC1SPG_MOUSE	CREM	622	5083	1.028e-06	3.36e-06	1.268	Literature--ChIP-seq	AKT2,MLYCD,FNBP4,CH25H,MTHFD2,PLBD1,OPTN,EPB41L3,JAG2,CREBBP,JUP,FASN,GSTM5,KCNC3,NCAPG2,PRKAG2,HOXC10,SPHK2,DUSP1,SLC39A10,BAZ1A,FOS,SLC7A5,MED22,PPARG,PPARA,ATL2,FAM117B,MBD2,SNX20,CENPE,SNX18,NCAPD2,NCAPD3,CRAT,MTCH2,SLC27A1,CASC3,FRY,FBXO22,LAPTM4B,FADS2,NEK1,NUDT18,DGAT2,TPST2,TPST1,ACLY,ARL8B,SHC2,SNN,BMF,TMEM120B,DRAP1,UQCRQ,ACO2,ALAS1,ELFN1,YAF2,ARL4A,PCCB,UHRF2,ROCK2,FOXRED1,ZNRF1,UBQLN1…
gene_set_query	74	0.4512	NR3C1_23031785_CHIPSEQ_PC12_MOUSE	NR3C1	122	793	1.514e-06	4.79e-06	1.653	Literature--ChIP-seq	ZC3H12C,AGMO,EPB41L3,PPFIBP2,MED10,DUSP1,DUSP6,DPYD,RAPGEF2,CHST1,FAM117B,DLX3,BCAR3,APAF1,ITGA1,NRG4,HAND2,ATP10A,MID1IP1,SORL1,SUCLA2,TSPAN18,EPAS1,MYCBP2,SMARCA2,PEX5L,COX7C,RNF144A,DDR2,CAPG,PLAU,WDFY2,PDHA1,CYTH3,MKNK2,SLIT3,RPP14,FNDC3A,MAP1B,CDKN1A,FARS2,PLIN2,FGF2,SWAP70,INSIG2,DAB2,NOCT,KBTBD11,DRG1,TNRC6A,PDK2,PDHX,SIK1,TLR7,BEGAIN,LIMA1,SORBS3,ACYP2,FBLN1,TRHDE,RBMS1,TRARG1,LITAF,PTGR2…
gene_set_query	75	0.4573	GATA3_20176728_CHIPCHIP_TROPHOBLASTSTEMCELLS_MOUSE	GATA3	107	678	1.904e-06	5.85e-06	1.704	Literature--ChIP-seq	OPTN,GATA6,PLA2G7,CASP12,DUSP6,MED22,SLC7A2,FADS6,UQCRB,DYSF,ARL4A,ITGA7,ITGA9,PINK1,PDCD4,LGALS3,MSRA,RAC2,REM1,COX6C,PEBP1,NNMT,PDHA1,GNB4,TNFAIP3,MYBL2,TNIP1,CARM1,ACKR2,BLOC1S1,TKT,SMOC1,FGF1,FGF2,RAB31,TRAPPC4,ADAMTS5,LBR,NOCT,TPT1,SUCLG1,ATP6V0A1,AVPI1,EMC4,APBB2,GSTA3,HOXA10,HIST1H2BC,PLAUR,DDAH1,CDH13,SPARCL1,RETSAT,GABARAP,ZBTB7A,RCSD1,LITAF,AACS,PSMA1,PSMB6,PSMB2,UCP2,CXCL14,PFKFB3,SLC2…
gene_set_query	76	0.4634	ATF3_23680149_CHIPSEQ_GBM1GSC_HUMAN	ATF3	263	1971	2.106e-06	6.34e-06	1.4	Literature--ChIP-seq	SYNGAP1,ZC3H12A,C3AR1,CH25H,ATF3,BTBD19,JUN,GSTM5,MMP28,DUSP1,BAZ1A,DUSP6,MMP12,SLC7A5,PXDN,SNX18,SLC27A1,CASC3,ADIPOQ,PKP1,TMEM120B,TNFRSF9,NEK6,CORO2B,UQCRQ,ITGB3,ARL4A,ITGA7,ITGA5,TRIM47,PCDH7,SORL1,TSPAN14,SYT12,PDCD4,OCIAD2,MYO7A,NINJ1,RIN1,EGR1,SLC10A6,MRPS15,NRP2,MRPS24,SELPLG,HSD17B7,ORMDL3,PNPLA8,COX6C,GCK,MSMO1,SRP14,ETS1,ETS2,TXN2,PLAU,TGM2,CAST,NNMT,ADGRG1,GRK5,LPXN,HIGD2A,IFT20,NABP1…
gene_set_query	77	0.4695	SALL4_18804426_CHIPCHIP_XEN_MOUSE	SALL4	119	775	2.182e-06	6.49e-06	1.649	Literature--ChIP-seq	C3AR1,GATA6,FASN,FXYD1,GSTM5,SLC39A10,MMP13,KCNB1,SNX18,FADS6,ARL8B,TNFRSF1B,TNFRSF21,BCAT2,DRAM2,LGALS3,SNRPD3,SOAT1,MED13L,MSRA,MRPS17,SREBF1,MRPS31,ORMDL3,RELT,KLB,ETS2,LOXL2,CACNA1D,CRTAP,MYBL2,CAT,RRN3,GNG5,FAHD1,GJA1,AP1S1,BCAM,HMBS,LRPAP1,HMOX1,STARD13,FOSL2,TIMP3,CDKN2A,SMOC1,USP3,INSIG2,DAB2,ADPGK,OIT3,APOC1,TLN1,ATP6V0A1,ORM1,CST3,SORBS3,BMPER,HIST1H2BC,PLAUR,DDAH1,CASQ2,LPIN1,LIPG,RNAS…
gene_set_query	78	0.4756	SRF_21415370_CHIPSEQ_HL1_MOUSE	SRF	164	1140	2.198e-06	6.49e-06	1.528	Literature--ChIP-seq	AKT2,ZC3H12A,FNBP4,EIF2AK1,GSTO1,CRYAB,NCAPD3,SLC27A1,ADORA1,NEK1,UROS,ETFB,TSPAN12,APAF1,ITGA1,ARL4A,HAND2,ATP10A,FOXRED1,PCDH7,SORL1,ST5,ECI2,FBXO4,ATP6V1E1,ECH1,SMARCA2,MRPS15,SREBF1,ORMDL3,KAZALD1,SRP14,SDHA,RAF1,HIGD2A,NABP1,PLEC,GNG2,RPP14,TIMM8B,SLIRP,LRPAP1,BLOC1S2,CSAD,GNL3,HADHB,HADHA,DHRS4,LARGE1,ADAMTS5,RAB1B,NOCT,POLR2F,DNAJB9,CISD1,KATNAL2,SUCLG1,OBSL1,PARP2,TYK2,TRAPPC2L,ACYP2,UQCC…
gene_set_query	79	0.4817	STAT5A_23275557_CHIPSEQ_MAMMARYEPITHELIUM_MOUSE	STAT5A	143	970	2.419e-06	7.07e-06	1.572	Literature--ChIP-seq	TSKU,MLYCD,AGMO,CASP12,RAPGEF2,MBD2,SKI,SLC27A1,BMF,OSBPL1A,ITGA1,PCCB,LCP1,PCDH1,DRAM2,PINK1,CPNE8,TALDO1,CYP39A1,KYAT1,NRP1,FITM2,HSD17B7,COX5A,COX6C,NUDT7,CAST,GPRIN3,PDHA1,IFT20,MYBL2,CAD,RRN3,CD9,ACKR3,WIPF1,CNST,HMOX2,EHD4,CDKN1A,ADIG,PLIN2,TKT,GRAMD1B,IL10RB,JKAMP,COQ8A,PLEKHM1,PLEKHF2,ADAMTS5,OIT3,MTFP1,P2RX7,TPT1,KLHDC7A,TLN1,SLC35E4,SIPA1L3,VGLL4,C1QA,OTOP1,GSTA3,CRLS1,OPLAH,DBP,CASP8,R…
gene_set_query	80	0.4878	HSF1_23293686_CHIPSEQ_STHDHSTRIATAL_MOUSE	HSF1	115	745	2.444e-06	7.08e-06	1.659	Literature--ChIP-seq	ZC3H12A,TXNIP,ATF3,JUN,TCP11L1,DUSP1,CRYAB,SNX18,LAPTM4B,TPST2,TRIM65,AHSA1,ARL4A,TMBIM4,UBQLN1,DRAM2,ACTB,LGALS1,PEG10,ATP6V1G1,RIN3,SARAF,OSGIN1,DDR2,ORMDL3,PEX14,NDUFAB1,LOXL4,HIGD1A,UBE2A,LASP1,ACOXL,IRAK3,PLEC,MKNK2,SLIT3,FAHD1,POLE4,ELK3,GJA1,TIMP3,TPI1,HEATR5A,GRAMD1B,DNM3OS,USP3,PGF,RAB32,RAB31,CCDC25,TPT1,ORM2,EMC6,FBLN2,CBX6,RASA4,HAGH,THBS2,LIPE,RNASE4,MRPL18,MRPL14,OAZ1,SETX,TRIOBP,PS…
gene_set_query	81	0.4939	SOX17_20123909_CHIPSEQ_XEN_MOUSE	SOX17	213	1555	2.93e-06	8.41e-06	1.443	Literature--ChIP-seq	C3AR1,FNBP4,GATA6,FUCA1,SNX10,SPHK2,GSTO1,SLC39A10,FOS,TOMM40L,SLC7A5,MMP13,DPYD,ATL2,SNX18,NCAPD2,NCAPD3,LIMS2,MTCH2,ARL8B,UQCRH,SNN,TNFRSF9,OSBPL1A,AHSA1,TNFRSF21,BCAT2,FYN,MYO1B,NUDT2,ECH1,KCTD11,RIN2,IGF1,SMARCA2,MSRA,MRPS17,NRP1,NRP2,COX7B,MRPS14,COX8A,ATPAF2,SREBF1,UFC1,HSD17B7,RELT,PEX19,KLHL2,KLB,ZFAND6,ETS1,ENPP2,SDHC,WDFY2,NUP160,MYBL2,ACOX1,RNF5,POLE4,CDA,GJA1,AP1S1,CMKLR1,ANAPC13,LRPA…
gene_set_query	82	0.5	ERG_20887958_CHIPSEQ_HPC7_MOUSE	ERG	227	1681	3.957e-06	1.1e-05	1.419	Literature--ChIP-seq	MLYCD,ENDOG,JTB,RDH12,FUCA1,SFXN1,CHAF1B,RMI1,GSTO1,CCDC6,FBXO22,FADS3,LAPTM4B,FADS2,NEK1,NUDT18,FADS1,ACO1,ITGB3,ITGAD,BCAT2,PRKAA1,UHRF2,ATP10A,PCDH7,TM6SF1,SUCLA2,ST5,ECI1,EFR3A,ARL11,ALG8,ATP6V1G1,TALDO1,NINJ1,SARAF,EGR1,MED13L,ECHDC1,MRPS15,NRP2,MRPS31,COX5B,PEX19,PNPLA8,CCNYL1,PNPLA2,SDHB,GRK5,DHRS7B,COX11,NUP155,HIGD2A,UBE2K,TTC25,MYBL2,GNG5,TMEM208,RPP14,TIMM8B,NUP93,ANAPC13,HMOX1,RMDN1,F…
gene_set_query	83	0.5061	GFI1B_20887958_CHIPSEQ_HPC7_MOUSE	GFI1B	221	1631	4.106e-06	1.14e-05	1.425	Literature--ChIP-seq	ALKBH7,SAR1B,JAG2,BTBD19,JUN,MMP28,RMI1,SPHK2,DUSP6,RAPGEF1,FAM117B,MBD2,CCDC6,NCAPD3,MTCH2,FBXO22,LAPTM4B,ARL8B,SNN,BCAR3,ITGB3,SLC36A2,AHSA1,TMBIM4,TNFRSF21,ROCK2,ATP10A,TSPAN32,ZNRF1,FYN,PCDH7,MYO1F,ECI1,RCBTB2,LGALS1,RIN3,KCTD11,XRRA1,SARAF,B4GALNT1,APOE,EGR1,SMARCA2,ECHDC1,MRPS15,ZHX2,RAP2A,ARHGEF4,MRPS31,CAPG,COX5B,COX5A,RELT,KAZALD1,MC5R,SDHB,PPIF,PKDCC,NUP160,HIGD2A,IFT20,PYROXD2,UBE2K,PL…
gene_set_query	84	0.5122	TP63_22573176_CHIPSEQ_HFKS_HUMAN	TP63	470	3820	7.032e-06	1.88e-05	1.275	Literature--ChIP-seq	SIGIRR,TXNIP,OPTN,EPB41L3,JAG2,JUP,FAM111A,PPFIBP2,CHAF1B,MMP28,NINL,SLC39A10,SLC7A5,MED22,PPARA,ATL2,EGFR,KCNB1,MBD2,CCDC6,CRAT,LGR4,MTCH1,FADS3,LAPTM4B,NEK1,NUDT18,TPST2,TPST1,PKP1,DLX3,SNN,TMEM120B,NEK6,CORO2B,BCAR3,ITGB2,DYSF,ATRN,PCCB,ITGA5,ITGA9,ZNRF1,E2F8,TBX4,TTC39A,ST5,PDCD4,ATXN10,OCIAD2,CPNE8,ECI2,RCBTB2,PEG10,TNFSF11,SNRPD3,ATP6V1E1,RIN3,RIN2,EPAS1,EGR1,SLC10A6,IGF1,SMARCA2,MSRA,KYAT1…
gene_set_query	85	0.5183	JUN_26020271_CHIPSEQ_SMOOTHMUSCLE_HUMAN	JUN	242	1830	8.627e-06	2.28e-05	1.385	Literature--ChIP-seq	ZC3H12C,ISLR,ZC3H12A,ATF3,GSTM5,GSTO1,DUSP1,MMP13,DPYD,RAPGEF1,SLC7A2,PLAGL1,KCNB1,SLC27A1,NEK1,NUDT18,FADS1,ACLY,KCNE4,SNN,TMEM120B,ACO1,ITGB3,APAF1,TNFRSF1B,BCAT2,UBQLN1,TTC39A,MYO1E,TSPAN14,MYO1B,SYT12,TSPAN18,OCIAD2,RECK,ADGRA2,MYO7A,RIN3,RIN1,SDC3,XRRA1,SARAF,IGF1,BST1,MRPS16,HIBADH,ZHX2,MRPS24,MRPS36,ORMDL3,PNPLA8,KLHL2,MYO9B,CRTC3,SRP14,ETS1,ETS2,LOXL2,DNAJB13,ADAM12,WDFY3,PLD1,ADGRG1,GRK5…
gene_set_query	86	0.5244	MEF2A_21415370_CHIPSEQ_HL1_MOUSE	MEF2A	114	759	9.321e-06	2.42e-05	1.607	Literature--ChIP-seq	PRKAG2,SNX10,FOS,SLC7A2,KCNE4,DYSF,TRIM67,AHSA1,ARL4A,ATP10A,FSD2,IGF2BP2,PCDH7,OCIAD2,SNRPD3,OSGIN1,MED13L,NRP1,NRP2,MRPS16,ACTR1A,UFC1,DDR2,HSD17B7,ORMDL3,PLAU,MXD4,CAD,NAV1,RNF5,ELK3,ELOB,HADHA,ANGPTL6,SWAP70,USP2,INSIG2,SRGAP2,ADAMTS5,ADAMTS1,NOCT,CBLB,PDK4,COG2,VASN,GBE1,ZCCHC14,LIMA1,GRHL1,TRAPPC2L,COQ9,SEM1,DBI,PPP2R5A,CDH13,KDM3A,ATP1A1,NOS3,MDC1,PSMD4,RNASE4,GABARAP,MRPL28,SETX,TMEM43,PS…
gene_set_query	87	0.5305	RXRA_24833708_CHIPSEQ_LIVER_MOUSE	RXRA	213	1584	9.361e-06	2.42e-05	1.412	Literature--ChIP-seq	ZC3H12C,ADAMTS14,FASN,LGMN,GSTM5,KCNC2,CHAF1B,RAPGEF2,CRYAB,PLAGL1,SIGLEC1,CRAT,YPEL2,CASC3,FADS1,ADIPOQ,ACLY,NAAA,LY6H,SNN,TSPAN12,NRG4,ITGA7,UHRF2,PCDH1,SYT12,MYO1G,KCTD11,FBF1,SARAF,BST1,MRPS17,ACY3,NRP2,GRIK4,COX7C,MRPS28,ATPAF2,SREBF1,MRPS21,MRPS36,ORMDL3,MC5R,CCNYL1,SRP14,PPIF,PLD1,HIGD2A,UBE2K,MXD4,TTC25,TNFAIP2,TENT5B,ETV5,NAT8L,ASAP3,ACKR3,FAM171A2,NCKAP1L,FOSL2,PYGL,CSAD,TPI1,GNL3,HADHB…
gene_set_query	88	0.5366	HOXB4_20404135_CHIPCHIP_EML_MOUSE	HOXB4	190	1393	1.116e-05	2.83e-05	1.436	Literature--ChIP-seq	FNBP4,PDGFB,SNX10,SLC39A10,TOMM40L,DUSP6,ECHS1,LAPTM4B,FADS1,ACLY,UQCRB,UQCRH,ARL4A,PCCB,PCDH7,ECI2,RCBTB2,FBXO4,ALG8,ECH1,SARAF,B4GALNT1,RANBP17,ECHDC1,MRPS17,COX7B,MRPS16,PHGDH,SYK,MRPS21,COX5B,ORMDL3,KAZALD1,KLHL6,CRTC3,ZFAND6,COX6A1,DHRS7B,HIGD2A,IFT27,UBE2K,TNFAIP3,PITPNC1,CAD,PLEC,GNG5,HMBS,GNE,LRPAP1,CFP,SAMSN1,NCKAP1L,CEP85,FARS2,UBL5,COPZ1,GNL3,HADHB,TKT,CDKN2C,PF4,CCDC25,TRAPPC3,EIF2B2,…
gene_set_query	89	0.5427	CDX2_19796622_CHIPSEQ_MESC_MOUSE	CDX2	51	275	1.14e-05	2.86e-05	2.07	Literature--ChIP-seq	GATA6,PLA2G7,ADIPOQ,ITGB3,TSPAN18,OCIAD2,PEG10,SMARCA2,WDFY4,PLD1,ACKR2,CDA,WIPF1,IL10RB,FGF2,LARGE1,CTDSP2,NIPAL1,SORBS1,HOXA10,BMPER,WNT5A,THBS1,SPARCL1,FABP5,OLFM1,ATXN1,SLC25A20,ERRFI1,RASSF4,SNX1,A2M,PDZRN3,MAST2,LAMA2,CLMN,PIP4K2A,IFNGR2,ITGA11,INSL6,EDNRA,SOX6,VDAC3,PLPP3,CIB2,ARHGAP18,MYH10,MARK1,ESR1,SPEG,PDE4DIP
gene_set_query	90	0.5488	FOXP1_21924763_CHIPSEQ_HESC_HUMAN	FOXP1	434	3521	1.148e-05	2.86e-05	1.278	Literature--ChIP-seq	TSKU,SYNGAP1,C3AR1,FNBP4,TXNIP,JTB,ATF3,BTBD19,JUN,JUP,FXYD3,NCAPG2,SPHK2,DUSP1,FOS,DUSP6,SLC7A5,RAPGEF1,KCNB1,SNX18,YPEL4,FADS2,ADORA1,NEK1,FADS1,TPST1,ACLY,SLC27A4,BMF,ACO1,OSBPL1A,CEP290,ARL4A,PCCB,TNFRSF21,SRL,ZNRF1,E2F2,MYO1B,SUCLA2,ECI1,ACTB,RCBTB2,LGALS1,ATP6V1E1,ALG8,TALDO1,SOAT1,PPA1,RIN1,MYCBP2,FBF1,DECR1,EGR1,OSGIN1,KYAT1,MRPS15,NRP2,HIBADH,PTMS,ACTR1A,ATPAF2,RAP2A,MRPS36,MRPS31,FITM2,…
gene_set_query	91	0.5549	POU3F1_26484290_CHIPSEQ_ESC_MOUSE	POU3F1	225	1693	1.192e-05	2.95e-05	1.393	Literature--ChIP-seq	TSKU,ZC3H12C,ATF3,AGMO,JAG2,BTBD19,JUP,KCNC3,PRKAG2,NINL,SPHK2,FOS,DUSP6,SLC7A5,DPYD,CCDC8,SLC27A1,ADORA1,NUDT18,SNN,ACO1,OSBPL1A,BCAR3,ELFN1,TRIM67,SRL,ST5,TSPAN18,SNRPD3,ATP6V1E1,MFSD2A,ECH1,RIN1,KCTD16,EPAS1,MYCBP2,EGR1,SMARCA2,NRP1,MRPS14,MRPS28,UFC1,MRPS31,COX5B,RELB,PNPLA8,KLHL2,KAZALD1,LOXL2,PLAU,FAM3C,SDHB,HIGD2A,UBE2K,ETV5,NAXE,RNF7,RNF5,GNG2,EYA2,TEF,TNIP1,ARPC5L,CNST,NUP93,GNE,SAMSN1,I…
gene_set_query	92	0.561	SOX11_23321250_CHIPCHIP_Z138A519JVM2_HUMAN	SOX11	139	970	1.342e-05	3.24e-05	1.521	Literature--ChIP-seq	SYNGAP1,ATF3,NCAPG2,TOMM40L,KCNA6,ADORA1,BMF,OSBPL1A,ITGB2,CPNE2,ATP6V1G1,MYCBP2,XRRA1,B4GALNT1,SMARCA2,MED13L,KYAT1,MEDAG,ZHX2,RELB,MYO9B,KAZALD1,SGSM2,SDHC,PLD1,IFT20,TNFAIP8,TNFAIP3,CABIN1,FNDC3A,SDSL,FAM124A,BLOC1S1,IRF2BP2,COPZ1,PLEKHO2,MPC2,TPM4,TPM1,SRGAP3,BCL2,LBR,PLEKHG5,ESPL1,P2RX7,DRG1,RPL36AL,RPS6KA1,TLN1,PPL,PARVB,COL18A1,HIP1,APBB2,SPCS2,SVEP1,MYCL,TRHDE,PXMP4,GPSM3,PLAUR,RASA4,ATP1…
gene_set_query	93	0.5671	MYCN_18555785_CHIPSEQ_MESC_MOUSE	MYCN	247	1894	1.785e-05	4.25e-05	1.363	Literature--ChIP-seq	FNBP4,CHAF1B,SLC7A5,MED22,FAM117B,RIDA,MBD2,SNX18,NCAPD2,NCAPD3,CRAT,MTCH2,FBXO22,FADS2,DGAT2,UQCRH,SNN,CORO2B,ACO2,OSBPL1A,APIP,ETFA,ACP5,BCAT2,UHRF2,FYN,MID1IP1,SORL1,CYP39A1,PPA1,PPCS,SARAF,ECHDC1,FBXL5,MRPS16,HIBADH,ATPAF2,GAN,COX5A,ORMDL3,MYO9B,SGSM2,NDUFAB1,PPIF,RAF1,NDUFB11,IFT20,GNAO1,MXD4,TTC25,TNFAIP3,PITPNC1,SUN2,ACOX1,TEF,CARM1,WIPF1,ARPC5L,FNDC3A,NUP93,LDHB,HMOX1,FOSL2,CEP85,ABCC10,M…
gene_set_query	94	0.5732	ZFX_18555785_CHIPSEQ_MESC_MOUSE	ZFX	339	2701	1.942e-05	4.59e-05	1.305	Literature--ChIP-seq	TSKU,MLYCD,FNBP4,ENDOG,SIGIRR,EPB41L3,PRELID3B,CREBBP,FUCA1,FASN,TCP11L1,RMI1,GSTO1,RAPGEF1,ATL2,KCNB1,APEX2,SNX18,NCAPD3,LGR4,MTCH2,NUDT18,TPST2,ACLY,MFNG,ARL8B,SLC27A4,ZKSCAN3,UROS,UQCRQ,ACO1,OSBPL1A,ALAS1,YAF2,TRIM65,AHSA1,ATRN,ITGA5,TSPAN32,IGF2BP2,PINK1,SUCLA2,ATXN10,ECI1,ECI2,NUDT2,ACTB,RCBTB2,C1GALT1C1,FBXO4,ALG8,ATP6V1G1,RANBP17,MRPS15,HIBADH,COX7C,PTMS,ACTR1A,RAC2,COX8A,MRPS28,ATPAF2,SRE…
gene_set_query	95	0.5793	STAT6_20620947_CHIPSEQ_CD4POST_HUMAN	STAT6	64	382	2.933e-05	6.77e-05	1.83	Literature--ChIP-seq	SYNGAP1,SNX10,RAPGEF1,SKI,JAML,ITGB2,LCP2,ATP10A,ZNRF1,FYN,SORL1,RIN3,EPAS1,SARAF,RAC2,ZHX2,SELPLG,KLHL6,WDFY2,NABP1,IL7R,TNFAIP8,TNFAIP3,CABIN1,ACOXL,PLEC,APOL6,CDKN2C,CDC14A,BCL2,SORBS3,HADH,JCAD,CDH13,RBMS1,LPIN1,TMEM43,IKBKE,SLC38A1,FOXP1,MAPKAPK3,SOCS3,CTIF,ATXN1,SNPH,NDUFA2,PLEKHB2,PIK3R5,SNX1,CD14,MAST3,CHD7,TBC1D4,LAMA2,CYFIP2,CHST11,FAM102B,MALAT1,INTS6L,TRAF1,TSHZ1,MPZL3,PDE3B,RGS12
gene_set_query	96	0.5854	HIF1A_21447827_CHIPSEQ_MCF7_HUMAN	HIF1A	52	292	2.96e-05	6.78e-05	1.97	Literature--ChIP-seq	FAM110C,PDGFB,FOS,PXDN,EGFR,MTCH2,ITGA5,LOXL2,NAV1,GJA1,INSIG2,MTFP1,FUT11,GBE1,VGLL4,KDM3A,MAPK6,RBPJ,MRPL14,TRIOBP,PGAM1,ZC3HAV1L,MAF,PFKFB3,PPM1D,ATP9A,ERRFI1,PPP1R3C,N4BP3,NCOA3,SCARB1,MPI,NDRG1,TMEM45B,BUD23,RAN,WSB1,S100A10,ADM,AHNAK,INHA,GRB10,DHCR7,SLC37A3,TPCN2,MRPS18A,STC2,HILPDA,TRAM2,GDF15,ZFP36L1,RAP1GAP2
gene_set_query	97	0.5915	RARA_24833708_CHIPSEQ_LIVER_MOUSE	RARA	209	1582	3.14e-05	7.14e-05	1.384	Literature--ChIP-seq	ZC3H12C,C3AR1,CH25H,TXNIP,OPTN,FASN,LGMN,CHAF1B,GSTO1,FOS,CHST1,PLAGL1,KCNB1,YPEL2,CASC3,FBXO22,FADS1,LY6H,ARL8B,SHC2,DLX3,UQCRB,SNN,ACO2,BCAR3,ITGB3,SLC36A2,ITGA7,ATP10A,E2F2,PCDH1,SYT12,KCTD11,FBF1,EGR1,ECHDC1,MRPS17,ACY3,COX7C,RAC2,SREBF1,ORMDL3,KLHL6,CCNYL1,SDHA,COX19,CACNA1D,HIGD2A,TTC25,TNFAIP2,PITPNC1,ETV5,NAT8L,RRN3,GNG2,TEC,ACKR3,CLEC10A,FAM171A2,HMOX2,CSAD,C1QTNF6,TKT,FARP1,COQ8A,CSF3,R…
gene_set_query	98	0.5976	AR_19668381_CHIPSEQ_PC3_HUMAN	AR	402	3285	3.688e-05	8.33e-05	1.268	Literature--ChIP-seq	SYNGAP1,SCP2,FAM110C,FNBP4,SIGIRR,TMEM126A,FAR2,ATF3,SAR1B,PDGFB,ADAMTS14,CREBBP,PPFIBP2,FXYD3,PRKAG2,MMP28,NINL,KCND3,DUSP1,RAPGEF1,CHST1,PPARG,PPARA,ATL2,EGFR,FAM117B,MBD2,SNX20,SKI,CCDC6,FRY,FADS3,LAPTM4B,ADORA1,TPST1,MFNG,ARL8B,BMF,NEK6,CORO2B,UQCRQ,ACO1,DYSF,ATRN,TNFRSF21,ROCK2,ATP10A,PCDH1,E2F8,TM6SF1,SORL1,MYO1E,ST5,ATXN10,CPNE8,EFR3A,KDR,CPNE2,ATP6V1E1,MYO7A,RIN2,EPAS1,MYCBP2,SLC10A6,MED1…
gene_set_query	99	0.6037	PDX1_19855005_CHIPCHIP_MIN6_MOUSE	PDX1	84	555	8.915e-05	0.000187	1.621	Literature--ChIP-seq	SPHK2,FOS,SLC27A1,UQCRB,UQCRQ,APIP,NUDT2,DECR2,MRPS28,MRPS31,ORMDL3,PNPLA8,ETS2,WDFY2,NDUFB11,COX11,IFT27,ACOX3,RNF5,CYTH3,TMEM208,GAMT,LDHB,ABCC10,TPI1,SLC8B1,INSIG1,TRAPPC3,TST,IDH3G,PDK2,DCUN1D3,AVPI1,C1QA,ATP5MD,AMACR,HAGH,ETFDH,CDK2AP1,TMEM97,GABARAPL2,RNASE4,GABARAP,MRPL28,CS,MRPL32,RPS27L,MYLIP,HACL1,MRPL1,SIGMAR1,BIRC2,NDUFB5,HSD17B12,AAMP,SLC25A25,UXT,OGFOD2,SLC43A2,DERL1,EXOSC5,AASDHPPT…
gene_set_query	100	0.6098	YY1_23942234_CHIPSEQ_MYOBLASTSANDMYOTUBES_MOUSE	YY1	169	1269	9.994e-05	0.000209	1.397	Literature--ChIP-seq	SCP2,FNBP4,SAR1B,ADAMTS14,SFXN1,PRKAG2,TCP11L1,SPHK2,TOMM40L,DPYD,RAPGEF1,MTCH2,UQCRB,UQCRH,ACO2,LCP1,PRKAA1,ATXN10,ECI1,FBXO4,ALG8,ECH1,SARAF,MRPS15,COX7B,MRPS14,COX7C,COX8A,ATPAF2,ZHX2,UFC1,MICU2,GNAI1,PEX19,PEX14,SDHC,SDHB,TBC1D21,RAF1,NUP160,TIMM50,NUP155,RER1,PLEC,FAHD1,POLE4,ATG13,FARS2,ELOB,COPZ1,HEATR5A,GRAMD1B,ADCY7,MPC2,RALGAPA2,CCDC25,SRGAP3,COPS3,COPS5,MTFP1,RAB1B,PDHB,POLR2D,SRRM2,PD…
gene_set_query	101	0.6159	JUND_26020271_CHIPSEQ_SMOOTHMUSCLE_HUMAN	JUND	233	1831	0.0001204	0.000247	1.326	Literature--ChIP-seq	ZC3H12C,ISLR,ZC3H12A,FAR2,ATF3,GSTM5,MMP28,DUSP1,FOS,DPYD,EGFR,SLC7A2,PLAGL1,CENPE,SLC27A1,NEK1,NUDT18,DGAT2,KCNE4,SNN,BCAR3,ITGB3,TNFRSF1B,UBQLN1,E2F8,TTC39A,MYO1E,MYO1B,SYT12,ST5,TSPAN18,OCIAD2,RECK,ADGRA2,RIN3,RIN1,SDC3,XRRA1,SARAF,IGF1,BST1,MRPS16,ZHX2,IL16,RNF144A,SELPLG,MRPS36,MRPS31,ORMDL3,KLHL2,MYO9B,MSMO1,SRP14,ETS1,ETS2,LOXL2,ADAM12,PLD1,ADGRG1,NABP1,IL7R,TNFAIP3,MYO18B,ETV5,PLEC,CDA,MR…
gene_set_query	102	0.622	ELF5_23300383_CHIPSEQ_T47D_HUMAN	ELF5	133	975	0.0001738	0.000346	1.436	Literature--ChIP-seq	ZC3H12C,C3AR1,JUN,EIF2AK1,PRKAG2,BAZ1A,TOMM40L,EGFR,PLAGL1,CCDC6,NUDT18,DLX3,TMBIM4,SYT12,EFR3A,MFSD2A,GRB7,SARAF,SMARCA2,MED13L,GRIK4,COX7C,ZHX2,RAP2A,COX5B,KAZALD1,CRTC3,SYS1,TGM2,SDHD,LPXN,HIGD2A,GNB4,ACOX1,TIMM8B,TNIP1,ARPC5L,ELK3,AIFM1,GARS,FGD6,USP3,HIC1,TRAPPC3,DAB2,IDH3A,MTFR2,CISD1,VASN,SIPA1L3,VGLL4,BEGAIN,LIMA1,MEGF8,WNT5A,COQ3,SELL,DYNLRB1,GPSM1,MEF2C,AGAP1,LYN,ABTB2,PIGT,LITAF,MYOF,M…
gene_set_query	103	0.628	ETS2_20176728_CHIPCHIP_TROPHOBLASTSTEMCELLS_MOUSE	ETS2	34	179	0.0001806	0.000358	2.132	Literature--ChIP-seq	ATF3,GRB7,RAP2A,MRPS36,CRTC3,AIFM1,DHRS7,COQ8A,LARGE1,USP3,SWAP70,USP2,PLEKHM1,CISD1,ZCCHC14,LIMA1,APBB2,RNASE4,ZBTB7B,PSMA6,SLC25A51,FOXO3,MBP,TAGLN2,RCE1,INTS10,HYAL2,GCLC,PAOX,LAMB2,LNX2,PLCG2,NIPSNAP1,PDE8A
gene_set_query	104	0.6341	NFIB_24661679_CHIPSEQ_E165LUNG_MOUSE	NFIB	74	489	0.0002179	0.000426	1.621	Literature--ChIP-seq	JUN,LGMN,DUSP6,BMF,CORO2B,UBQLN1,C1GALT1C1,LGALS1,KCTD16,NRP2,CAPG,GPRIN3,PKDCC,ETV5,RNF7,EYA2,DAAM2,HMOX2,STARD13,IRF2BP2,ADAMTSL2,APBB1IP,SLC8B1,COQ8A,KCMF1,FRMD4B,INSIG1,ADAMTS4,SIK1,TLR5,VGLL4,SRGN,TMEM97,MRPL12,FIGNL1,VTI1B,UCK1,LRRC32,RILPL2,MYLIP,NPTXR,SLC25A12,SEC22B,ITIH4,CCL2,CYB5A,ERRFI1,RASSF4,TMPO,OSMR,PDZRN3,BAHCC1,AFDN,CHD7,LAMC1,MMP8,CLMN,SOD1,MAML3,SULF1,MALAT1,ZFP62,RUSC2,GLUL,M…
gene_set_query	105	0.6402	TCF4_23295773_CHIPSEQ_U87_HUMAN	TCF4	420	3534	0.0002467	0.000479	1.226	Literature--ChIP-seq	ZC3H12C,ZC3H12A,FAR2,PLA2G7,ADAMTS14,AGMO,EPB41L3,PRELID3B,JAG2,EIF2AK1,LGMN,NCAPG2,PRKAG2,HOXC10,MMP28,RMI1,DUSP1,DPYD,RAPGEF1,RAPGEF2,PPARA,SAMD7,ATL2,KCNA6,EGFR,FAM117B,SCTR,CCDC6,ADGRL2,YPEL2,LAPTM4B,NEK1,ADIPOQ,TPST1,LY6H,ARL8B,SHC2,SNN,TNFRSF9,CORO2B,UQCRQ,ACO2,ITGB3,TSPAN12,ITGA1,ARL4A,PCCB,LCP1,ITGA9,ATP10A,TRIM47,DRAM2,PCDH7,TBX4,BICC1,MYO1E,MYO1B,SUCLA2,SYT12,CPNE8,FBXO4,TNFSF11,THSD7A,…
gene_set_query	106	0.6463	FOXO3_23340844_CHIPSEQ_DLD1_HUMAN	FOXO3	92	643	0.0003155	0.000602	1.518	Literature--ChIP-seq	TXNIP,GATA6,DUSP1,YPEL2,BCAR3,PCCB,SORL1,BICC1,RIN2,GRB7,ECHDC1,PRDM2,ETS2,ENPP2,CACNA1D,PLD1,HIGD1A,TCAF1,MYO18B,CARM1,AP1S1,STARD13,GARS,MGLL,FGD6,IL10RB,COQ8A,SWAP70,RAB31,PLEKHM1,OIT3,CTDSP2,HDAC7,LEP,CBLB,KLHDC7A,RPS6KA5,HIP1,FAM83F,KDM3A,THBS1,RASD1,UBASH3B,LIPG,MEF2C,ELOVL3,F3,RPS27L,PSMB7,CEPT1,MYLIP,TNFRSF11A,SLC25A1,NRARP,SLC25A37,ERRFI1,EPHA4,SPTLC3,CAPN2,TMEM45B,NDUFS5,CLMN,IER3,WSB1,…
gene_set_query	107	0.6524	CEBPA_23403033_CHIPSEQ_LIVER_MOUSE	CEBPA	73	493	0.0004493	0.000831	1.58	Literature--ChIP-seq	FNBP4,PLBD1,ATF3,AGMO,SPHK2,LGR4,BMF,ETFB,ITGA1,NRG4,LCP1,ICAM1,HSD17B7,ORMDL3,PNPLA8,KLB,SDHD,TMEM256,COX19,NNMT,DHRS7B,PYROXD2,MXD4,TNFAIP3,IRAK3,TENT5B,TIMM8B,HMBS,HMOX1,GPAT3,DHRS7,MPC2,USP2,INSIG2,COPS3,DNAJB9,APOC3,PSAT1,KATNAL2,ORM1,ORM2,GSTA3,FAM161B,UQCC1,OPLAH,OAZ1,HPX,MRPL54,ACAT2,HSD17B10,ACAD11,PPP1R3B,GCDH,XRCC6,OSMR,NDRG1,MTR,UQCRFS1,NDUFS6,NDUFS5,GOSR1,SERPINF1,ENPEP,MRAP,APMAP,RA…
gene_set_query	108	0.6585	THRA_23701648_CHIPSEQ_CEREBELLUM_MOUSE	THRA	30	159	0.0004648	0.000849	2.114	Literature--ChIP-seq	PDGFB,CHST1,LIMS2,ACTB,B4GALNT1,IGF1,SLC41A3,ADGRG1,MRGPRF,FGF2,CTDSP2,OBSL1,LMO2,DNM1,MEF2C,OLFM1,ITIH4,SLC25A22,SLC12A4,GNGT2,RXRA,PDGFRB,CYC1,SOD1,UBA52,ABI3,MAFB,ADRA1D,MYH14,NR4A1
gene_set_query	109	0.6646	ELK1_22589737_CHIPSEQ_MCF10A_HUMAN	ELK1	115	848	0.0005318	0.00096	1.426	Literature--ChIP-seq	JUN,FASN,TOMM40L,KCNB1,SNX18,UQCRH,ZKSCAN3,NEK6,APIP,LCP2,SORL1,ACTB,PPA1,NINJ1,RIN3,KCTD16,EGR1,MED13L,KYAT1,NRP2,MRPS14,MRPS21,RNF144A,UFC1,COX6A1,ETS2,PPIF,DHRS7B,TTC25,TNFAIP3,MYSM1,RND3,SUN2,ERMP1,GPAT3,PLP2,FAM49B,EIF2B2,FANCM,MTFR2,DNAJB9,CBLB,RPS6KA4,PPL,ORM1,LIMA1,EMC4,APBB2,MEGF8,NDUFA13,ACYP2,KDM3A,THBS1,GABARAPL2,CCBE1,ZBTB7B,PPARGC1A,LITAF,MYOF,MRPL54,PSMB4,PSMB3,TMEM67,YKT6,MDH2,PSM…
gene_set_query	110	0.6707	ZFP42_18358816_CHIPCHIP_MESC_MOUSE	ZFP42	153	1180	0.0006131	0.00109	1.354	Literature--ChIP-seq	FNBP4,ATF3,SAR1B,SFXN1,TOMM40L,MED22,NCAPD2,CRAT,FADS2,MFNG,UQCRB,UQCRH,CORO2B,ACO2,APIP,PCCB,BCAT2,MYO1G,ADGRA2,ALG8,ECH1,KCTD11,EPAS1,B4GALNT1,MRPS11,APOBEC1,MRPS21,UFC1,DDR2,PEX19,GCK,PNPLA2,PEBP1,ETS1,SDHB,RAF1,LPXN,TNFAIP8,SUN2,CAD,ETV5,NAXE,RNF5,TMEM208,FAHD1,BCAM,HADHB,HADHA,TUBB2A,SMOC1,INSIG1,COPS3,COPS6,COPS5,ADAMTS4,APOC1,PPP2R1B,SRRM2,PDHX,TOP2A,MLF2,AVPI1,UBTD1,SUSD2,NDUFA13,ACYP2,CR…
gene_set_query	111	0.6768	TBX3_20139965_CHIPSEQ_MESC_MOUSE	TBX3	115	852	0.0006292	0.00111	1.419	Literature--ChIP-seq	AKT2,EPB41L3,SNX10,SKI,ADGRL2,YPEL2,FBXO22,ITGA1,ARL4A,ITGA9,ZNRF1,PCDH7,PINK1,MYO1B,ATXN10,CPNE8,RIN2,MSRA,APOBEC1,ZHX2,GAN,ORMDL3,MYO9B,ETS1,LOXL1,ADAM12,RAF1,BHLHB9,PLD1,NABP1,TNFAIP8,RND3,CABIN1,MYBL2,FAHD1,ADGRD1,CD9,EPS8,GJA1,PRKD1,STARD13,FARS2,APBB1IP,SMOC2,LARGE1,PHB,COPS5,PLEKHH2,DNAJA2,KLHDC7A,RPS6KA1,KATNAL2,COL18A1,GFM1,GBE1,SIPA1L3,SEC61B,PPRC1,MTX2,FGFR2,THBS2,MDC1,RBPJ,ZBTB7B,PPAR…
gene_set_query	112	0.6829	SMAD1_18555785_CHIPSEQ_MESC_MOUSE	SMAD1	73	508	0.001033	0.00181	1.526	Literature--ChIP-seq	ENDOG,TXNIP,ADAMTS14,RAPGEF1,SAMD7,ADIPOQ,ITGA9,ROCK2,SRL,E2F2,TRIM47,TSPAN14,ICAM1,APOE,EGR1,COX8A,GAN,SLC41A3,MYBL2,RRN3,TEC,EPS8,GJA1,CSAD,TUBB2A,PECAM1,MCM3,LEP,APOC1,DCUN1D3,MTHFD1L,FGFR2,CASQ2,KDM3B,THBS2,RBPJ,CGNL1,PSMB3,FBLIM1,SOCS3,PORCN,SLC25A16,SLC25A5,ZBTB45,ATP9A,SLC12A4,PIK3R5,CCDC124,CD38,CD68,FHOD1,PSMD12,MEA1,MMP9,GCSH,TIGD2,SULF2,DNMT1,PHF21A,MPDU1,ACSL1,CDSN,GADD45G,HIST1H4H,AN…
gene_set_query	113	0.689	RARB_24833708_CHIPSEQ_LIVER_MOUSE	RARB	194	1561	0.001115	0.00193	1.29	Literature--ChIP-seq	ZC3H12C,ZC3H12A,C3AR1,MLYCD,TXNIP,FASN,KCNC2,CHAF1B,MMP28,CHST1,ATL2,YPEL4,CRAT,YPEL2,MTCH1,FADS6,ADIPOQ,ACLY,JAML,SHC2,SNN,TMEM120B,ITGB3,ACP5,MYO1G,RIN1,GIPR,FBF1,EGR1,ACY3,NRP2,COX7C,RAC2,MRPS28,SREBF1,ORMDL3,GCK,CCNYL1,SRP14,SDHA,ADAM12,COX11,HIGD2A,MXD4,TTC25,ETV5,RRN3,AGPAT2,TEC,CLEC10A,LDHB,ADAMTSL2,GARS,PLIN5,APOL6,COQ8A,CSF3,MPC2,FKBP2,PHB,SRGAP2,AKIRIN1,ESPL1,RAB1B,CBLB,RPS6KA4,RPS6KA5,…
gene_set_query	114	0.6951	TBP_23326641_CHIPSEQ_C3H10T12_MOUSE	TBP	98	721	0.001156	0.00199	1.43	Literature--ChIP-seq	TSKU,ZC3H12A,RMI1,SPHK2,TRIM47,FSD2,ACTR1A,MRPS21,ORMDL3,KAZALD1,PEX14,PNPLA2,CAST,NDUFB10,NUP160,LPXN,RND3,LASP1,TGIF1,PLEC,RNF5,AGPAT2,MKNK2,ARPC5L,GAMT,CDKN1A,TKT,CDKN2C,COQ8A,LARGE1,INSIG2,SRGAP2,PLTP,TRAPPC3,FANCM,ADAMTS4,SCRN3,PLA2G12A,P2RX3,PSAT1,CISD1,RPS6KA5,CPT1B,ATP6V0A1,ZCCHC14,SH3PXD2A,SORBS1,NDUFA13,DBP,H2AFJ,GPSM3,MDC1,RBPJ,LIPE,RNASE4,GABARAP,CYB5R3,ZBTB7B,MRPL54,PSMB3,MEF2D,PLXDC…
gene_set_query	115	0.7012	FOXM1_26100407__CHIPSEQ_HEK293FLPIN	FOXM1	220	1797	0.00122	0.00209	1.268	Literature--ChIP-seq	AKT2,CH25H,TXNIP,BTBD19,LGMN,KCNC2,PRKAG2,SPHK2,GSTO1,DUSP6,ECHS1,ATL2,FAM117B,CCDC6,ADGRL2,FBXO22,FADS2,BMF,CORO2B,OSBPL1A,YAF2,APAF1,TMBIM4,FYN,TBX4,TTC39A,MYO1B,PDCD4,CPNE8,ECI2,LGALS3,ECH1,GRB7,SDC3,SMARCA2,NRP1,NRP2,HIBADH,PTMS,RNF144A,MRPS36,MRPS33,CAP2,ETS1,LOXL1,ENPP2,ADAM12,RAF1,TIMM50,DHRS7B,NUP155,PITPNC1,TGIF1,NAV1,ADGRF5,TMEM205,TBX18,ACKR2,EPS8,FNDC3A,PRKD1,IRF2BP2,FOSL2,FAM126B,TUB…
gene_set_query	116	0.7073	IRF8_21731497_CHIPCHIP_J774_MOUSE	IRF8	39	238	0.001361	0.00231	1.782	Literature--ChIP-seq	SNX10,HOXC10,FAM117B,TPST1,JAML,NAAA,ITGA5,TM6SF1,COX7B,PHGDH,TXN2,NUP160,LPXN,NABP1,PLEK,ELF4,WIPF1,HMOX1,LBR,TLN1,ATP6V0A1,NLRP3,HK3,PSME2,UCP2,CTSS,CD53,CRIPT,CD68,CYBB,HMGCL,HOXA1,CDC42SE1,IRX3,ISCU,DTX2,TGFB2,MAN2B2,S1PR2
gene_set_query	117	0.7134	CUX1_19635798_CHIPCHIP_MULTIPLEHUMANCANCERTYPES_HUMAN	CUX1	325	2770	0.001879	0.00317	1.208	Literature--ChIP-seq	SCP2,ZC3H12A,FNBP4,JTB,FAR2,GATA6,LGMN,GSTM5,MED10,TOMM40L,MMP12,PPARG,RIDA,MBD2,SKI,YPEL4,LAPTM4B,FADS2,TPST1,ARL8B,UQCRB,KCNE4,UQCRH,BMF,NEK6,BCAR3,ITGB2,YAF2,ARL4A,TNFRSF21,FOXRED1,IGF2BP2,E2F8,PDCD4,NUDT2,FBXO4,SLPI,NINJ1,RIN1,GIPR,XRRA1,EGR1,SLC10A6,SMARCA2,NDUFAF7,MRPS15,DHRS11,MRPS16,COX7C,ACTR1A,RAC2,ZHX2,MRPS24,MRPS21,GAN,SELPLG,MRPS33,CAPG,HSD17B7,GNAI1,COX6C,KLHL6,CCNYL1,LOXL3,LOXL4,SR…
gene_set_query	118	0.7195	STAT1_20625510_CHIPSEQ_HELA_HUMAN	STAT1	83	605	0.001951	0.00324	1.445	Literature--ChIP-seq	ENDOG,GSTM5,KCNC2,MMP28,DPYD,ACO1,BCAR3,ITGA7,TRIM47,TTC39A,CAMP,MRPS28,MRPS21,HSD17B7,SGSM2,DNAJB13,CACNA1D,HIGD1A,TNFAIP8,MYSM1,LASP1,CAD,CD9,WDR86,SDSL,FOSL2,PLEKHO2,MGLL,FGD5,ANKRD13B,FRMD4B,RAB31,FKBP2,DCUN1D3,PARVB,GFM1,PPRC1,LIG1,MRPL14,GGA2,MDH1,OLFM1,NPTXR,S100A8,SBNO2,COX4I1,SLC25A16,JPT2,OGFOD2,ACAD11,WNK2,CD37,OSMR,CD48,SLC43A2,PLEKHA2,CRIPT,PDGFRB,ARHGEF37,SSH1,BUD23,KRT222,MYC,IER3,…
gene_set_query	119	0.7256	MNX1_26342078_CHIPSEQ_MIN64N_MOUSE	MNX1	201	1647	0.0021	0.00345	1.264	Literature--ChIP-seq	ENDOG,MTHFD2,ATF3,ADAMTS14,JAG2,JUP,LGMN,HOXC10,SLC39A10,BAZ1A,FOS,MMP13,EGFR,CCDC6,SLC27A1,FRY,PKP1,DLX3,UQCRQ,ITGB3,ETFA,CEP290,ITGA7,ITGA5,TNFRSF21,UBQLN1,FYN,BICC1,CPNE8,SOAT1,KCTD16,RANBP17,IGF1,NRP2,PTMS,RAP2A,PNPLA8,SRP14,SDHA,PPIF,WDFY2,PKDCC,DHRS7B,ZMYND15,PLEK,TGIF1,ETV5,NAT8L,SPOCK2,RPP14,PTX3,FAM171A2,CDKN1A,FGD6,FARP1,IL10RB,CSF3,FGF2,LARGE1,VASH2,VASH1,SRGAP2,ADAMTS4,CTDSP2,RAB1B,P2…
gene_set_query	120	0.7317	HOXC9_25013753_CHIPSEQ_NEUROBLASTOMABE2C_HUMAN	HOXC9	222	1851	0.002971	0.00473	1.239	Literature--ChIP-seq	ISLR,SCP2,MTHFD2,TMEM126A,JTB,SAR1B,LGMN,HOXC10,MED10,SPHK2,FOS,DUSP6,NCAPD2,LAPTM4B,UQCRH,BCAT2,UHRF2,FOXRED1,DRAM2,ACTB,LGALS1,SNRPD3,ATP6V1E1,ATP6V1G1,XRRA1,B4GALNT1,ECHDC1,KYAT1,MRPS17,NRP1,MRPS15,NRP2,COX7B,MRPS16,HIBADH,MRPS14,COX7C,PHGDH,MRPS28,MRPS24,MRPS21,MRPS36,MRPS31,COX5B,PEX19,PNPLA8,COX6C,NDUFAB1,SYS1,PRDM2,SRP14,TMOD1,SDHD,COX6B1,RAF1,DHRS7B,TTC25,NAV1,CAT,ACOX3,RRN3,SPOCK2,MKNK2,…
gene_set_query	121	0.7378	PRDM5_23873026_CHIPSEQ_MEF_MOUSE	PRDM5	123	967	0.003417	0.00532	1.325	Literature--ChIP-seq	ENDOG,EIF2AK1,PRKAG2,SNX10,MED22,RAPGEF1,EGFR,RIDA,CRAT,MTCH1,TPST1,ACO1,UHRF2,UBQLN1,MID1IP1,ECI2,EFR3A,PEG10,ATP6V1G1,SARAF,IGF1,HIBADH,CAP2,PNPLA8,FAM3C,TMOD1,MAP7D2,BHLHB9,NDUFB11,UBE2A,TNFAIP3,ELF4,PLEC,ARPC5L,RMDN1,AIFM1,GARS,MOCS1,FAM49B,MPC1,CCDC25,COPS6,COPS5,DNAJB9,TLN1,UGCG,ORM1,SEC61B,CLDN15,SORBS3,GRHPR,GPSM1,PPP2R5D,MDC1,MRPL15,IQGAP2,SETX,MRPL32,MRPL41,FLNC,YKT6,ZC3HAV1L,SESN1,FOXP…
gene_set_query	122	0.7439	NEUROD2_26341353_CHIPSEQ_CORTEX_MOUSE	NEUROD2	193	1602	0.004189	0.00646	1.245	Literature--ChIP-seq	ZC3H12A,MLYCD,MTHFD2,SAR1B,PRELID3B,CREBBP,GSTM5,MED10,TCP11L1,FOS,PPARA,CASC3,ADORA1,FADS1,SHC2,DLX3,KCNE4,TMEM120B,ITGB3,ELFN1,ACP5,TMBIM4,NRG4,ITGA7,SRL,IGF2BP2,TSPAN18,LGALS1,ATP6V1E1,GRB7,MYCBP2,FBF1,EGR1,NRP2,DHRS11,PTMS,RAC2,DDR2,PEX10,PEX14,GCK,PRDM2,COX6A1,PLAU,ADAM11,ADAM12,WDFY4,TIMM50,TNFAIP2,PITPNC1,LASP1,MYO18B,NAV1,NAT8L,RRN3,ASAP3,MKNK2,TEC,FNDC3A,DAAM2,LRPAP1,COQ8A,RAB3D,RALGAPA2…
gene_set_query	123	0.75	FOXP3_21729870_CHIPSEQ_TREG_HUMAN	FOXP3	160	1310	0.004956	0.00753	1.265	Literature--ChIP-seq	SYNGAP1,SCP2,TXNIP,SAR1B,CHAF1B,SPHK2,FOS,MED22,ATL2,CENPE,SNX18,UQCRH,BMF,UROS,DRAP1,ACO2,PCCB,LCP2,SNRPD3,ECH1,MYCBP2,SMARCA2,ECHDC1,KYAT1,MRPS15,MRPS11,ATPAF2,IL16,RAP2A,MRPS36,MRPS31,FITM2,COX6C,PEX14,CCNYL1,PRDM2,RAF1,COX16,IFT20,IL7R,TMEM205,TMEM208,RPP14,WIPF1,ATG13,GNE,ANAPC13,SAMSN1,FOSL2,FARS2,MCEE,AIFM1,FAM126B,HEATR5A,GARS,APOLD1,CDKN2C,USP3,CCDC25,FANCM,COPS5,MCM3,NOCT,POLR2L,FRAT1,L…
gene_set_query	124	0.7561	CEBPD_23245923_CHIPSEQ_MEF_MOUSE	CEBPD	62	448	0.00528	0.00795	1.46	Literature--ChIP-seq	ZC3H12C,CASP12,ADGRL2,UQCRH,BCAR3,UHRF2,FYN,BICC1,CPNE8,MSR1,NRP1,CCNYL1,ZFAND6,PLAU,WDFY3,FARS2,COQ8A,LARGE1,ADAMTS5,LBR,DNAJB9,ANGPT1,CBLB,PDHX,SIK3,DCUN1D3,COL18A1,LMO7,FGFR2,LIPA,MYLK,MRPL14,PPARGC1A,COL1A2,CGNL1,FOXP1,MAF,TNFRSF11A,EPHA4,KIF20B,MMADHC,SLC7A11,MME,PSMD14,ARHGEF28,SLC1A3,CHD7,LAMC1,TBC1D4,COL12A1,SLC6A6,AGA,CDH5,GRB14,RNF11,IRX3,KLF4,ARL6IP1,TMEM135,ARHGAP21,TGFBR2,NEGR1
gene_set_query	125	0.7622	FOXA1_25552417_CHIPSEQ_VCAP_HUMAN	FOXA1	218	1842	0.005554	0.00832	1.22	Literature--ChIP-seq	AKT2,TXNIP,FAR2,PDGFB,EIF2AK1,KCND3,SLC39A10,FOS,DUSP6,RAPGEF1,SLC7A2,CCDC6,LAPTM4B,PKP1,TSPAN12,SLC36A2,PRKAA1,UBQLN1,PIK3AP1,LGALS3,THSD7A,ATP6V1G1,ECH1,NINJ1,RIN2,GRB7,DECR1,MED13L,FBXL7,HIBADH,PTMS,ARHGEF4,GNAI1,PEX10,NUDT7,ENPP2,PKDCC,COX17,GRK3,DHRS7B,IFT20,MYSM1,RND3,ACOXL,PLEC,TMEM205,MKNK2,EYA2,TBX18,TNIP1,CD9,ELK3,EPS8,WDR93,BCAM,PRKD1,FOSL2,FAM126B,BCHE,IL10RB,ANKRD13B,CDC14A,MPC1,USP3…
gene_set_query	126	0.7683	PBX1_22567123_CHIPCHIP_OVCAR3_HUMAN	PBX1	236	2019	0.007112	0.0105	1.203	Literature--ChIP-seq	TXNIP,JTB,ADAMTS14,JUP,LGMN,KCNC2,CHAF1B,FOS,TOMM40L,KCNA6,SNX18,LGR4,MTCH1,LAPTM4B,ADORA1,PKP1,BMF,NEK6,ITGB3,APIP,ACP5,CEP290,ARL4A,LCP1,FYN,MYO1B,SYT12,ST5,PDCD4,CPNE8,LGALS3,ALG8,ECH1,B4GALNT1,MSRA,ECHDC1,ACY3,ECM1,MRPS11,ACTR1A,ZHX2,DDR2,HSD17B7,ORMDL3,COX6C,MC5R,SDHC,SDHA,COX6B1,PPIF,GRK3,IFT20,CAD,NAV1,RNF5,GNG2,SPOCK2,FAHD1,WIPF1,PRKD1,LRPAP1,STARD13,CDKN1A,AIFM1,COPZ2,COPZ1,HADHB,HADHA,A…
gene_set_query	127	0.7744	TFAP2A_17053090_CHIPCHIP_MCF7_HUMAN	TFAP2A	210	1808	0.01277	0.0182	1.195	Literature--ChIP-seq	TSKU,MLYCD,FNBP4,GATA6,EPB41L3,JUP,FASN,KCNC2,HOXC10,CASP12,MMP28,YPEL4,FADS1,DGAT2,BMF,OSBPL1A,ITGB3,ETFB,TRIM65,ATRN,ITGA7,TRIM47,MID1IP1,ST5,ATXN10,CPNE8,CPNE2,ARL11,MYO7A,RIN3,RIN1,MYCBP2,FBF1,LPAR4,MC2R,XRRA1,IGF1,MED13L,COX8A,IL16,MICU2,SELPLG,RELT,MC5R,CRTC3,ETS1,TGM2,NUP160,TIMM50,DHRS7B,LPXN,COX11,PDHA1,GNAO1,FGF13,MYO18B,ACOX1,DNAH3,GNG2,TIMM8B,EYA2,ADGRD1,CMKLR1,HMBS,STARD13,RMDN3,UBL5…
gene_set_query	128	0.7805	PRDM16_22522345_CHIPCHIP_PALATEMESENCHYMAL_MOUSE	PRDM16	19	112	0.01435	0.0204	1.857	Literature--ChIP-seq	CCDC6,OSBPL1A,PCCB,ITGA9,KDR,ADAM12,MIGA2,TRHDE,DYNLRB1,HACD2,SLC25A12,AHDC1,PSMD14,MTR,CYGB,GALNT6,CREB3L2,BAG1,LTBP4
gene_set_query	129	0.7866	ZNF263_19887448_CHIPSEQ_K562_HUMAN	ZNF263	13	70	0.01938	0.0262	2.073	Literature--ChIP-seq	SLC7A5,CSAD,SIPA1,TXLNA,HACL1,MYOM1,ENG,CYB561,CDK6,KLF4,BOLA3,ANKRD9,GDF15
gene_set_query	130	0.7927	PAX6_23342162_CHIPCHIP_BETAFORBRAINLENS_MOUSE	PAX6	90	728	0.01988	0.0267	1.282	Literature--ChIP-seq	JAG2,SFXN1,LGMN,FOS,MED22,CCDC6,MTCH1,MTCH2,NEK1,UROS,BCAR3,CEP290,TNFRSF21,TTC39A,MYO1E,ECI1,LGALS1,FBXO4,NINJ1,EPAS1,BST1,NRP2,ATPAF2,RELT,KAZALD1,GCK,LOXL3,PEBP1,TIMM50,NAV1,GNG2,GNG5,HMOX2,PLIN2,USP2,BCL2,RPL36AL,PDK2,COG2,GBE1,SRA1,HIST1H2BC,CHRNA2,CHSY3,LACTB,LSM11,SLC5A6,PSME2,TTYH2,AGAP1,COL1A1,LRRC32,MRPL41,TMEM67,YKT6,PSMC5,CNTNAP1,PMEPA1,ST6GALNAC5,BIRC2,KIF21B,SEC13,MME,RXRA,CD82,FHOD…
gene_set_query	131	0.7988	BCL6_25482012_CHIPSEQ_CMLJURLMK1_HUMAN	BCL6	210	1832	0.02027	0.027	1.177	Literature--ChIP-seq	AKT2,ZC3H12A,MLYCD,ENDOG,SFXN1,BAZ1A,SDHAF2,SNX18,FBXO22,ARL8B,SHC2,UQCRH,TNFRSF9,HPSE,BCAR3,TNFRSF1B,ITGA5,TNFRSF21,BCAT2,PRKAA1,SRL,TRIM47,IGF2BP2,PCDH1,TTC39A,TSPAN18,MYO1G,ACTB,EFR3A,KDR,CPNE2,ATP6V1E1,MYO7A,SLPI,GRB7,FBF1,XRRA1,OSGIN1,IGF1,HIBADH,COX7C,PTMS,ACTR1A,ZHX2,CAPG,ORMDL3,MC5R,PEBP1,SRP14,GPRIN3,RAF1,DHRS7B,UBE2K,TNFAIP2,MYSM1,MYBL2,CAD,TENT5B,RPP14,TEF,CARM1,EPS8,EHD4,ELOB,HADHB,TU…
gene_set_query	132	0.8049	REST_18959480_CHIPCHIP_MESC_MOUSE	REST	219	1922	0.02259	0.0299	1.169	Literature--ChIP-seq	TSKU,AKT2,ZC3H12A,EPB41L3,JAG2,SFXN1,LGMN,KCNC2,KCND3,RAPGEF1,CHST1,KCNB1,FADS2,FADS1,MFNG,LY6H,SLC27A4,NEK6,ACO1,DYSF,ETFB,APAF1,ARL4A,E2F2,PCDH1,PCDH7,SORL1,ATXN10,PIK3AP1,LGALS3,CPNE2,EGR1,MED13L,MSRA,ECHDC1,GRIK4,RAC2,MRPS33,MGAT3,MYO9B,KAZALD1,CAST,ADAM11,RAF1,CACNA1D,DHRS7B,HIGD2A,GNAO1,IFT27,PLEK,NAV1,NAXE,ASAP3,GNG2,EYA2,TEF,AP1S1,CMKLR1,CFP,NCKAP1L,CDKN1A,ANGPTL6,ADCY4,IL10RB,DHRS7,SLC39…
gene_set_query	133	0.811	ZIC3_20872845_CHIPCHIP_MESC_MOUSE	ZIC3	39	289	0.03126	0.0405	1.418	Literature--ChIP-seq	TXNIP,JUP,ITGA1,ITGA9,UHRF2,ADGRA2,NINJ1,RAP2A,PDHA1,ETV5,GJA1,LDHB,NOCT,CST3,OTOP1,CASQ2,COLEC12,THBS2,PIGT,TRIOBP,ROR1,PORCN,PPP1R1A,CLYBL,CD38,CD37,COMMD3,CD47,SLC43A2,RTN4,DCAF11,ARL6IP1,STC2,DLAT,NID2,ZFP36L1,EPHX2,TGFBR3,SPRY2
gene_set_query	134	0.8171	IRF1_19129219_CHIPCHIP_H3396_HUMAN	IRF1	25	171	0.0324	0.0418	1.557	Literature--ChIP-seq	ATF3,CHAF1B,DUSP6,PLAGL1,YPEL2,ZKSCAN3,FBXO4,ATP6V1E1,KYAT1,MC5R,TXN2,TUBB2A,PLIN2,HIST1H2BC,TRHDE,PSMA6,AASS,CD48,ALDH4A1,ILK,AARSD1,NIPSNAP1,B9D2,TMEM119,DOCK2
gene_set_query	135	0.8232	MYBL2_22936984_CHIPCHIP_MESC_MOUSE	MYBL2	191	1684	0.03468	0.0445	1.163	Literature--ChIP-seq	SYNGAP1,SCP2,FNBP4,TXNIP,GATA6,EIF2AK1,CHAF1B,KCND3,ECHS1,PLAGL1,CENPE,CCDC6,NCAPD2,SNN,ACO2,AHSA1,BCAT2,UHRF2,MID1IP1,ACTB,SNRPD3,KCTD11,GRB7,APOE,DECR1,PTMS,MRPS21,RAP2A,MRPS36,COX5A,RELT,KAZALD1,PEBP1,CAST,DNAJB13,NUP160,CRTAP,NUP155,IFT20,NABP1,MXD4,PITPNC1,LASP1,ACOXL,MYBL2,TGIF1,RPP14,ARPC5L,AP1S1,HMBS,AIFM1,TPI1,PLEKHO2,LARGE1,TPM4,USP3,USP2,FKBP2,INSIG1,SRGAP2,FANCM,TRAPPC4,COPS6,COPS5,BC…
gene_set_query	136	0.8293	KLF5_25053715_CHIPSEQ_YYC3_HUMAN	KLF5	203	1803	0.03859	0.0494	1.153	Literature--ChIP-seq	TXNIP,FAR2,OPTN,GATA6,JUN,JUP,PPFIBP2,FXYD3,MED10,MMP28,SLC7A5,EGFR,MTCH2,LAPTM4B,PKP1,SLC27A4,ARL4A,BCAT2,UHRF2,ROCK2,SRL,E2F2,FYN,PCDH1,SORL1,ATXN10,CPNE8,ACTB,LGALS3,SLPI,MYCBP2,MSR1,PEX5L,FBXL7,NRP2,MRPS28,SYK,COX5A,MGAT3,PNPLA8,PEX10,PEBP1,ETS2,ENPP2,TGM2,CAST,WDFY2,HIGD2A,TENT5B,ACOX3,RRN3,AGPAT2,EYA2,POLE4,TNIP1,CD9,CMKLR1,PRKD1,GNE,IRF2BP2,FOSL2,CDKN1A,FARS2,PHF24,TUBB2A,HEATR5A,GAS1,GARS…
gene_set_query	137	0.8354	KLF2_18264089_CHIPCHIP_MESC_MOUSE	KLF2	15	94	0.04403	0.0554	1.726	Literature--ChIP-seq	FOS,ARL8B,MFSD2A,MSRA,NRP2,CDKN1A,TPT1,RPS6KA1,MYCL,PXN,SNCG,SOCS3,JUNB,KLF4,S1PR3
gene_set_query	138	0.8415	THAP11_20581084_CHIPSEQ_MESC_MOUSE	THAP11	79	660	0.05003	0.0627	1.236	Literature--ChIP-seq	JTB,SPHK2,RIDA,SLC27A1,ACLY,ZKSCAN3,FBF1,COX7C,ATPAF2,MRPS33,ORMDL3,HIGD2A,IFT20,MOCS1,FGD6,PHB,TRAPPC3,CEP170,ESPL1,RAB1B,SUCLG1,TLN1,TMED9,PPRC1,SPCS2,DNM1,ETFDH,AGAP1,ZBTB7A,VTI1B,MRPL32,TMEM43,MRPL44,PSMA2,RPS27L,MRPL54,TCOF1,PSMB3,AP2S1,MDH1,LETM1,SESN1,SLC9A1,AHDC1,NDUFB7,NDUFB2,AAMP,NDUFA3,PPP1R3C,ACAD8,DERL1,NEDD8,PLEKHA1,BANF1,ADPRHL2,NDUFV1,NFXL1,ILK,MTR,NDUFS6,NAA38,GOSR1,CLPP,TIMM13,T…
gene_set_query	139	0.8476	DACH1_20351289_CHIPSEQ_MDAMB231_HUMAN	DACH1	170	1521	0.06298	0.0777	1.144	Literature--ChIP-seq	TXNIP,SAR1B,PRELID3B,FASN,RMI1,SPHK2,DUSP1,RAPGEF1,ATL2,KCNB1,SKI,NCAPD2,NCAPD3,MTCH1,MTCH2,FADS2,DGAT2,TMEM120B,OSBPL1A,BCAR3,ALAS1,ETFB,ROCK2,TRIM47,IGF2BP2,BICC1,ECH1,SOAT1,KCTD11,EPAS1,SMARCA2,KYAT1,NRP2,ACTR1A,MRPS24,MRPS33,LOXL4,PEBP1,SDHA,WDFY2,UBE2K,MXD4,LASP1,PLEC,CYTH3,ARPC5L,GNE,LRPAP1,IRF2BP2,ELOB,TUBB2A,CSF3,USP3,AKIRIN1,MTFR2,NOCT,POLR2L,FRAT1,RPL36AL,DENR,PDK2,SRRM2,UGCG,ATP6V0A1,P…
gene_set_query	140	0.8537	SREBF2_21459322_CHIPSEQ_LIVER_MOUSE	SREBF2	101	886	0.08399	0.102	1.17	Literature--ChIP-seq	GATA6,CHAF1B,PPARA,FADS6,DRAP1,ITGB2,TSPAN12,TRIM65,PCDH1,EFR3A,PEG10,GRB7,DECR1,KYAT1,PTMS,ATPAF2,SREBF1,ZHX2,MRPS24,COX6A1,FAM3C,WDFY2,CACNA1D,PLEC,BLOC1S1,ANKRD13B,FAM49B,FGF2,CDC14A,HIC1,FKBP2,SEC16B,PLEKHF2,PSTPIP1,TST,DRG1,SIK3,PPL,SLC35E4,SMTN,COL18A1,C1QB,MTHFD1L,MPP7,SIPA1,HOXA10,ATP5MD,SEM1,PPP2R5D,COLEC12,ATP1A2,RETSAT,FIGNL2,MRPL15,MRPL12,FIGNL1,LYN,GPR35,MRPL49,PSMB3,YKT6,MEF2D,CASTO…
gene_set_query	141	0.8598	DLX4_19119308_CHIPCHIP_HS578T_HUMAN	DLX4	4	18	0.09591	0.115	2.597	Literature--ChIP-seq	ITGA9,CBR1,CCL4,LAPTM5
gene_set_query	142	0.8659	E4F1_26484288_CHIPSEQ_MOUSEEMBRYONICFIBROBLAST_MOUSE	E4F1	4	19	0.1124	0.133	2.424	Literature--ChIP-seq	FYN,CRLS1,DLD,NDUFS5
gene_set_query	143	0.872	GBX2_23144817_CHIPSEQ_PC3_HUMAN	GBX2	28	223	0.1169	0.138	1.305	Literature--ChIP-seq	RIDA,LCP2,TNFRSF21,PCDH7,BICC1,KCTD16,NRP1,SLIT3,SNRPN,SRGAP3,CEP170,CEP162,CDH13,LIN9,MYLK,CCBE1,ABCA9,SBF2,LAMA2,ADK,AGT,GRB14,NOTCH2,PTPN14,ACSL1,SRPK2,MAP4K5,ELMO1
gene_set_query	144	0.878	HOXB7_26014856_CHIPSEQ_BT474_HUMAN	HOXB7	196	1812	0.1173	0.138	1.103	Literature--ChIP-seq	MTHFD2,FAM111A,FASN,KCNC3,DUSP1,ATL2,KCNA6,CRAT,ADIPOQ,TPST1,LY6H,SNN,BMF,ITGB3,TSPAN12,APAF1,NRG4,TBX4,TTC39A,MYO1G,ECI1,GRB7,PEX5L,MRPS16,HIBADH,SELPLG,GNAI1,NDUFAB1,TMOD1,DNAJB13,SDHB,WDFY4,NDUFB11,PLD1,COX11,PDHA1,NUP155,TTC25,TNFAIP2,LASP1,MYO18B,MYBL2,GJA1,CNST,PRKD1,ANAPC13,HMOX1,IRF2BP2,FAM126B,PLIN2,GAS7,SLC8B1,DHRS7,PF4,CSF3,FGF1,MPC1,LARGE1,SNRPN,RALGAPA2,SNRPF,PHB,DAB2,PLEKHF2,ADPGK,C…
gene_set_query	145	0.8841	TFEB_21752829_CHIPSEQ_HELA_HUMAN	TFEB	84	745	0.1241	0.145	1.155	Literature--ChIP-seq	ALKBH7,FNBP4,TXNIP,PDGFB,JUN,DUSP1,MTCH1,MTCH2,LGALS1,ATP6V1E1,ATP6V1G1,PPCS,MRPS15,DDR2,RELB,CCNYL1,ZFAND6,SDHC,TNFAIP3,CYTH3,FAHD1,TEC,TEF,BLOC1S1,HMOX1,STARD13,CDKN2C,FAM49B,USP2,INSIG1,TRAPPC3,EIF2B2,PLEKHF2,CEP162,SIK3,GBE1,SRA1,LIMA1,MIGA2,TRAPPC2L,CBX6,UQCRC2,OAZ1,GABARAP,PPARGC1A,MRPL27,CS,SLC25A51,PMVK,SH2B3,JPT2,TAGLN2,ANLN,INTS6,MLX,HEATR1,DOLK,GPCPD1,NDUFS6,EEPD1,HOGA1,UBA52,ST13,TRIP…
gene_set_query	146	0.8902	GLI1_17442700_CHIPCHIP_MESC_MOUSE	GLI1	8	53	0.1508	0.173	1.616	Literature--ChIP-seq	KCND3,SLC39A10,PIGT,ROR1,GPC3,PHF21A,BNC2,NME6
gene_set_query	147	0.8963	ZNF652_21678463_CHIPCHIP_ZR751_HUMAN	ZNF652	14	105	0.1566	0.179	1.399	Literature--ChIP-seq	CENPE,MYO1G,PPA1,HADHA,TRAF3IP2,CRLS1,SIX5,FOXP1,IGFALS,PAQR9,CRIP2,RUNDC3A,SLC6A6,TMEM147
gene_set_query	148	0.9024	ETS1_20019798_CHIPSEQ_JURKAT_HUMAN	ETS1	160	1500	0.1838	0.207	1.085	Literature--ChIP-seq	AKT2,JTB,SPHK2,RIDA,MFNG,ARL8B,CEP290,BCAT2,UBQLN1,SNRPD3,ATP6V1E1,FBF1,XRRA1,ECHDC1,KYAT1,MRPS15,COX7B,MRPS16,MRPS11,COX7C,ACTR1A,MRPS28,ATPAF2,MRPS33,MRPS31,CAPG,ORMDL3,PEX14,NDUFAB1,SYS1,SDHD,SDHB,WDFY2,COX16,NDUFB10,COX17,DHRS7B,NUP155,HIGD2A,IFT20,RER1,ACOX3,TMEM208,RPP14,CARM1,UBL5,GNL3,GARS,PHB,TRAPPC3,COPS5,ADPGK,MCM3,MTFP1,RAB1B,CEP162,SRRM2,SUCLG1,GFM1,SIPA1L3,TMED9,PPRC1,NDUFA13,LIG1,U…
gene_set_query	149	0.9085	ETV2_25802403_CHIPSEQ_MESC_MOUSE	ETV2	99	914	0.1956	0.218	1.104	Literature--ChIP-seq	C3AR1,OPTN,CREBBP,EIF2AK1,FAM111A,PEAR1,MMP12,MMP13,FBXO22,ACO1,ITGAM,DYSF,NRG4,SRL,TRIM47,BICC1,ADGRA2,MYO7A,DECR1,EGR1,MRPS11,COX7C,IL16,MC5R,PEBP1,COX16,GRK5,PLEK,RND3,ADGRF5,MRGPRF,RMDN1,MCEE,SLC8B1,SMOC1,SNRPF,TRAPPC3,CSPG4,P2RY6,DNAJB9,CBLB,SIK3,SUCLG1,LRRN4CL,JCAD,MRPL15,FERMT3,LRRC32,CGNL1,DLD,RNASEL,AP2S1,PFKFB3,ATXN1,DST,CCR1,PPP1R1A,INTS10,SLC7A11,STX17,PGRMC2,CAMK2N1,CREG1,GPAM,RTN3,I…
gene_set_query	150	0.9146	KDM5B_21448134_CHIPSEQ_MESC_MOUSE	KDM5B	344	3309	0.202	0.225	1.055	Literature--ChIP-seq	FAM110C,FNBP4,TMEM126A,FAR2,GATA6,PLA2G7,CREBBP,PPFIBP2,SFXN1,NCAPG2,HOXC10,MMP28,SLC39A10,DUSP6,SLC7A5,ATL2,EGFR,CENPE,CCDC6,NCAPD2,NCAPD3,LGR4,MTCH2,SLC27A1,CASC3,FRY,FADS2,NEK1,ACLY,NAAA,DLX3,UQCRB,UQCRQ,OSBPL1A,ITGB3,TRIM67,ITGA1,TNFRSF1B,ARL4A,HAND2,PRKAA1,UHRF2,ROCK2,FOXRED1,ZNRF1,TRIM47,PDCD4,ATXN10,PEG10,SNRPD3,KCTD11,KCTD16,SARAF,MSR1,RANBP17,SMARCA2,MSRA,FBXL5,NRP1,NRP2,ATPAF2,ZHX2,FITM…
gene_set_query	151	0.9207	CRX_20693478_CHIPSEQ_ADULTRETINA_MOUSE	CRX	63	589	0.2841	0.307	1.089	Literature--ChIP-seq	SAR1B,TOMM40L,APEX2,YPEL2,TPST2,UQCRQ,SLC36A2,PCDH1,TBX4,APOE,EGR1,FAM78B,UFC1,PEX14,CACNA1D,PLEK,NAXE,HMOX1,GARS,LARGE1,CSPG4,DRG1,DCUN1D3,KLHDC8B,SMTN,MPP1,DAP3,COQ3,KDM3B,CHSY3,PSMD4,RNASE4,GABARAP,ZBTB7B,MRPL22,DYNLL2,MDH1,OSBP2,PPM1D,SLC25A33,CALM1,CTSS,CD48,NDUFS6,NDUFS2,NAA38,PRR16,MRC2,ANXA6,MPDU1,RNF185,ANKRD33B,GM2A,SEMA3F,SEMA4A,CDO1,MGST3,KREMEN1,NME6,TBL1X,PDE8A,ACADVL,PCDHGC3
gene_set_query	152	0.9268	ELF1_20517297_CHIPSEQ_JURKAT_HUMAN	ELF1	97	925	0.2992	0.322	1.065	Literature--ChIP-seq	SCP2,FAM110C,ZC3H12A,EIF2AK1,MMP28,GSTO1,DUSP1,ECHS1,CRAT,FADS3,PKP1,ACO2,ETFA,TRIM65,ITGA5,UHRF2,SYT12,ICAM1,SOAT1,MYO9B,SGSM2,LOXL2,ZMYND15,PLEC,CD9,FAM171A2,BLOC1S1,BLOC1S2,FAM126B,COPZ1,GNL3,COPS3,ESPL1,TST,P2RX7,PPP2R1B,VASN,GFM1,PPRC1,SIPA1,ATP5MD,GPSM1,DBP,PPP2R5D,LIN9,GHITM,HPD,TTYH2,FPR1,HPX,ZBTB7B,RCSD1,GGA2,PSMB3,CTIF,PELP1,SLC25A17,SNPH,AHDC1,HSD17B14,SLC12A4,NDUFA3,NDUFA2,ATOX1,PCDH1…
gene_set_query	153	0.9329	IKZF1_21737484_CHIPCHIP_HCT116_HUMAN	IKZF1	16	139	0.3032	0.324	1.183	Literature--ChIP-seq	KCNC3,MTCH1,EGR1,MRPS14,HIGD1A,SLC39A4,SORBS3,KDM3A,INCA1,PPP1R3B,RGS7,PDGFRB,NPR1,ATP6V0B,NFKBIE,CAMK2A
gene_set_query	154	0.939	BCL11B_21912641_CHIPSEQ_STHDHSTRIUM_MOUSE	BCL11B	5	39	0.3436	0.366	1.337	Literature--ChIP-seq	RAPGEF1,ADAM11,CISD1,UBTD1,FOXP1
gene_set_query	155	0.9451	HOXA2_22223247_CHIPSEQ_E115EMBRYO_MOUSE	HOXA2	4	31	0.3699	0.393	1.347	Literature--ChIP-seq	PLEKHH2,HOXA1,TSHZ1,ARHGAP18
gene_set_query	156	0.9512	RBPJ_21746931_CHIPSEQ_IB4LCL_HUMAN	RBPJ	181	1797	0.4254	0.446	1.018	Literature--ChIP-seq	AKT2,MTHFD2,TXNIP,RDH12,JUN,PRXL2B,DUSP1,SLC7A5,RAPGEF2,CCDC6,YPEL4,CRAT,SHC2,HPSE,ITGAM,TRIM65,ITGA5,TNFRSF21,E2F2,TRIM47,FYN,TM6SF1,TSPAN14,SYT12,ACTB,ICAM1,MYO7A,RIN1,RIN2,KCTD16,PPCS,OSGIN1,IGF1,SMARCA2,HIBADH,MRPS11,ACTR1A,CAMP,RNF144A,CAPG,ORMDL3,PEX14,GCK,LOXL1,TGM2,SDHD,WDFY2,COX19,COX16,SLC41A3,GRK5,COX11,UBE2A,IL7R,MYSM1,NAV1,CYTH3,GNG2,TIMM8B,CD9,MRGPRF,CFP,BLOC1S1,FOSL2,PYGL,ELOB,ANGP…
gene_set_query	157	0.9573	SALL1_21062744_CHIPCHIP_HESC_HUMAN	SALL1	9	85	0.4698	0.486	1.077	Literature--ChIP-seq	WDFY2,GNB5,FGF2,REV3L,CD36,MME,RTN4,ZFP62,SOX5
gene_set_query	158	0.9634	HOXD13_18407260_CHIPCHIP_INVIVOINDEVELOPINGLIMBS_MOUSE	HOXD13	17	171	0.5323	0.548	1.004	Literature--ChIP-seq	LGMN,ACLY,COX5A,REM1,RAF1,GNG2,CFP,COL18A1,LOX,AGAP1,FERMT3,PGAM1,PITX3,INTS6,MEA1,ACVR1C,MGST3
gene_set_query	159	0.9695	NR4A2_19515692_CHIPCHIP_MN9D_MOUSE	NR4A2	13	147	0.7069	0.726	0.8819	Literature--ChIP-seq	PXDN,UROS,FOXRED1,FBF1,IFT20,ADGRD1,TUBB2A,FGD5,PHB,ANLN,PTPRU,GRB10,BOLA3
gene_set_query	160	0.9756	ZNF274_21170338_CHIPSEQ_K562_HELA	ZNF274	25	286	0.7722	0.788	0.8708	Literature--ChIP-seq	ACP5,SUCLA2,SOAT1,PKDCC,CACNA1D,EYA2,PRKD1,HEATR5A,DHRS4,LARGE1,SPCS1,MEGF8,PEG3,SPTLC3,RTN4,BCKDHA,WSB1,SULT2B1,PLCB1,CDK6,DUSP16,SOX5,CEACAM1,AXL,STEAP2
gene_set_query	161	0.9817	POU3F2_20337985_CHIPCHIP_501MEL_HUMAN	POU3F2	141	1511	0.7786	0.791	0.9356	Literature--ChIP-seq	CH25H,AGMO,KCNC2,NCAPG2,SNX10,BAZ1A,MMP13,PPARG,SAMD7,SLC7A2,ADGRL2,LGR4,CEP290,NRG4,LCP1,TBX4,PEG10,TNFSF11,MED13L,FBXL5,NRP1,RAP2A,KLHL2,KLB,PRDM2,MSMO1,ENPP2,CAST,WDFY3,COX17,IL7R,UBE2K,GNG2,FNDC3A,SAMSN1,FAM124A,FARS2,FAM126B,BCHE,CDKN2C,CDKN2A,PF4,ADCY10,DAB2,ADAMTS1,CEP170,FGL1,ANGPT1,CEP162,CBLB,PPP2R1B,NIPAL1,GFM1,PTGER3,MTX2,BMPER,HIST1H2BC,CRLS1,SEM1,SEPSECS,COQ3,GPSM3,CASQ2,MEF2C,EML1,…
gene_set_query	162	0.9878	GRHL2_25758223_CHIPSEQ_PLACENTA_MOUSE	GRHL2	83	909	0.7946	0.805	0.9135	Literature--ChIP-seq	FAR2,ATL2,CENPE,DGAT2,TNFRSF21,PCDH1,BICC1,ADGRA2,SOAT1,NINJ1,MRPS17,DHRS11,GRIK4,COX8A,RAP2A,MRPS31,PNPLA8,LOXL1,FAM3C,ADAM11,RPP14,CLEC10A,MRGPRF,FAM124A,RMDN1,GPAT4,SWAP70,RAB32,SRGAP3,AKIRIN1,PLEKHM1,PLEKHF2,OIT3,ADAMTS7,IDH3A,MTFR2,PANK1,FRAT1,SIK3,PPL,SRA1,FAM189A2,GRHL1,SEM1,DBI,NOS2,RNASE4,IQGAP2,ABCA9,DYNLL2,DLD,PSMB2,FOXP4,FCGR2B,PPP1R3C,ALPK3,WNK2,INTS6,PTPRS,SLC7A11,PGRMC2,AASDHPPT,CD…
gene_set_query	163	0.9939	MYBL1_21750041_CHIPCHIP_SPERMATOCYTES_MOUSE	MYBL1	9	118	0.8373	0.846	0.7506	Literature--ChIP-seq	RANBP17,CEP85,SLC13A3,ALS2CR12,PITX3,SNX1,PLEKHA3,ADAM9,HCCS
gene_set_query	164	1	E2F7_22180533_CHIPSEQ_HELA_HUMAN	E2F7	2	45	0.9456	0.949	0.4228	Literature--ChIP-seq	E2F2,MCM3

## Sheet: TD vs WT
Query Name	Rank	Scaled Rank	Set_name	TF	Intersect	Set length	FET p-value	FDR	Odds Ratio	Library	Overlapping_Genes
gene_set_query	1	0.006098	PPARG_20887899_CHIPSEQ_3T3L1PREADIPOCYTE_MOUSE	PPARG	974	3025	3.435e-41	1.05e-38	1.798	Literature--ChIP-seq	NUP107,TFRC,ITSN1,SCP2,ZC3H12A,EPSTI1,BBX,FNBP4,DDIT3,B3GLCT,LYPD1,ADAMTS15,RDH14,HEXIM1,JUN,EIF2AK1,PBX1,NMT1,SFXN1,MYBPC1,GSTO1,DUSP6,SDHAF3,PTRH2,MMP19,RAPGEF2,SYNPO2,SDAD1,ADAM23,STX6,BID,STX2,LGR4,MTCH2,RASL11B,FADS2,EFEMP2,EFEMP1,FNTB,MAP3K8,MAP3K4,DGAT2,FBXW8,FBXW2,SRSF3,LY6E,FBXO45,UQCRH,AMDHD2,BMF,FBXO36,UQCRQ,BCAR3,DYSF,ETFA,BICD1,TNFSF13B,ARL5C,SPR,TNFRSF1B,ARFGAP2,BCAT2,ATP10A,UBQLN1,…
gene_set_query	2	0.0122	E2F1_18555785_CHIPSEQ_MESC_MOUSE	E2F1	1091	3465	7.262e-41	1.11e-38	1.74	Literature--ChIP-seq	ALKBH7,ZC3H12A,ANKFY1,CXADR,DHDH,SIGIRR,MTHFD2,ZC3H11A,DDIT3,JTB,MPPE1,SHMT2,TARSL2,B3GLCT,SFN,RDH14,RDH13,CREBBP,GSTM1,LAS1L,NMT1,GLT1D1,JAK1,RING1,DUSP1,TOMM40L,TMEFF1,MMP11,PTRH2,PAFAH1B3,ECHS1,SDAD1,ADAM23,BID,JAM3,MBD4,APEX2,CIAPIN1,MTCH2,RASL11B,FBXO27,FBXO22,LAPTM4B,UROD,FNTB,DGAT2,FBXW8,PIAS1,MSH5,SMS,SRSF3,SRSF6,ARL8B,LY6E,UQCRB,UQCRH,AMDHD2,MBIP,UROS,UQCRQ,NOP10,KCNK5,TRIM72,ETFB,ARL5C,…
gene_set_query	3	0.01829	ESR1_22446102_CHIPSEQ_UTERI_MOUSE	ESR1	481	1320	5.343e-36	5.47e-34	2.171	Literature--ChIP-seq	DPYSL3,CACNA2D1,B3GLCT,ADAMTS19,HEXIM1,BTBD10,PBX1,FXYD6,SFXN1,BBC3,TOMM40L,MMP19,KCNA1,SNX24,LAPTM4B,FNTB,FBXW8,KCNE4,BMF,GRIA4,BFSP1,LRCH1,BCAR3,ETFB,BCAS3,PCCA,BICC1,KCNK2,ANPEP,TNFSF10,KDR,PTK7,FBXL7,ECM2,HIBADH,KCNT2,MRPS22,RNF144A,RNF144B,ARHGEF3,PRICKLE1,COX6C,PRDM2,ENPP2,TMOD1,ADAM19,ADAM12,HTRA1,CNN3,RAI1,GRK3,SDK1,HUNK,CYTH3,MTA1,PTK2B,TTC14,GALM,PRKCA,PRKD3,PLAC8,ST3GAL1,ST3GAL3,ELL2,C…
gene_set_query	4	0.02439	WT1_25993318_CHIPSEQ_PODOCYTE_HUMAN	WT1	963	3079	7.67e-36	5.89e-34	1.723	Literature--ChIP-seq	ITSN1,SCP2,DPYSL2,ZC3H12A,BBX,VSTM4,MTHFD1,MPPE1,OPTN,ADAMTS15,ADAMTS14,HEXIM1,JUN,GSTM1,PBX1,PKIA,FXYD6,FXYD5,BBC3,JAK1,GSTO1,DUSP6,DPYD,RAPGEF2,RAPGEF5,PAFAH1B3,PLAGL1,ADAM23,STX6,CCDC8,CCDC6,CIAPIN1,RASL11B,FBXO27,MSI1,IL1RAP,FADS2,FNTB,ATP11A,PIAS1,BMF,FBXO36,LRCH1,KCNK5,BCAR3,MTCL1,DYSF,BICD1,PRADC1,BCAS3,RABGGTB,ARL4C,PCCA,ETF1,BCAT1,MLLT6,KCNJ8,CABLES1,BICC1,OCIAD2,SLC23A2,LGALSL,RCBTB2,LG…
gene_set_query	5	0.03049	DMRT1_23473982_CHIPSEQ_TESTES_MOUSE	DMRT1	588	1788	1.689e-29	8.2e-28	1.856	Literature--ChIP-seq	DPYSL2,ZC3H12A,ANKFY1,PRKACA,HEMK1,DDIT3,ASPHD2,MPPE1,CREBBP,NMT1,SFXN1,DZIP3,JAK1,DUSP6,RAPGEF2,RAPGEF5,ADAM23,SKI,CIAPIN1,FBXO27,FNTB,ATP11A,PIAS1,ARL8B,DRAP1,LRCH1,BCAS3,GAPDH,BCAT2,UHRF2,SRC,MLLT6,TXNL1,GSTZ1,KCNK2,KCNK3,IKZF4,RCBTB2,TRIM29,TNFSF11,FBXO6,GAREM1,SOAT1,RIN1,RIN2,AARS2,RRAD,SDC3,ZBTB4,BST1,PTK7,NDUFAF2,FBXL7,C8G,MRPS21,KIT,TLCD2,MICU2,ARHGEF5,PRICKLE1,PRDM9,PRDM6,IGF1R,TGM2,TMOD…
gene_set_query	6	0.03659	ESRRB_18555785_CHIPSEQ_MESC_MOUSE	ESRRB	424	1195	1.869e-29	8.2e-28	2.083	Literature--ChIP-seq	ITSN1,ASPHD2,RDH14,RDH13,MBD2,NCAPD2,CIAPIN1,MSI1,FBXO22,PCYT2,DGAT1,ARL8B,UQCRB,UQCRH,SH3BP5L,UQCRQ,ALAS1,ETFA,ETFB,PRKAA2,MLLT1,MLLT6,UBQLN1,ST5,KCP,SLC23A2,AARS2,SDC3,ZBTB4,NTNG2,HIBADH,COX7C,MRPS28,COX8A,TLCD1,ATPAF1,MRPS35,MRPS36,MRPS33,MRPS30,COX5B,COX5A,COX6C,YIF1B,NDUFAB1,INPPL1,TXN2,PLAU,ENPP3,ACOT13,SDHC,SDHD,SDHA,PLAA,NDUFB10,COX11,COX10,TIMM44,SLC3A2,CYTH3,OXCT1,TTC19,GALC,DNAAF5,ARMC…
gene_set_query	7	0.04268	KLF1_21900194_CHIPSEQ_ERYTHROCYTE_MOUSE	KLF1	407	1145	1.363e-28	5.23e-27	2.088	Literature--ChIP-seq	ITSN1,MPPE1,SHMT2,SAR1B,TARSL2,EIF2AK1,NMT1,SFXN1,LGMN,GSTO1,SNX17,FNTA,UROD,SRSF3,LY6E,UQCRB,DRAP1,ETFB,BCAT2,LGALS1,ECH1,LYAR,MRPS17,HIBADH,MRPS14,MRPS28,COX8A,MRPS27,MRPS24,MICU2,MRPS30,RAE1,YIF1B,KLHL7,NDUFAB1,TXN2,TMOD1,SDHC,SDHA,SDHB,NDUFB10,NUP160,PLD3,TIMM50,TIMM44,ZMYND19,EEF1G,CAT,RRN3,NT5C2,MTA1,OXCT1,POLD2,POLE2,NUP93,HMBS,TARS2,RRS1,ST3GAL1,BTG2,TK1,TPI1,GART,CDKN2C,WDR18,WDR12,HIPK1…
gene_set_query	8	0.04878	TP53_23651856_CHIPSEQ_MEF_MOUSE	TP53	842	2787	3.041e-27	9.59e-26	1.639	Literature--ChIP-seq	ITSN1,ZC3H12A,ANKFY1,HEMK1,DHDH,MTHFD1,ZC3H11A,ORAI2,MPPE1,ADAMTS14,JAG2,NMT1,DZIP1,SNX11,BBC3,RING1,MMP14,SDHAF3,ADAM22,SDAD1,MBD2,SNX20,CCDC8,EFEMP2,FNTB,FBXW4,PCYT2,PIAS1,MSH5,DRAP1,LRCH1,DYSF,UNC45B,TNFRSF18,SRC,ARL13B,TRIM47,TXNL1,GSTZ1,ST5,BCAR1,SLC23A2,RCBTB2,TNFSF11,GAREM1,CRISPLD2,RIN1,RIN2,TRIM11,B4GALNT1,APOD,NTNG2,BST1,MSRA,PTK7,NDUFAF2,SDC1,MRPS16,HIBADH,MRPS14,MRPS28,PITPNM2,ARHGEF3…
gene_set_query	9	0.05488	MYC_18358816_CHIPCHIP_MESC_MOUSE	MYC	824	2718	3.125e-27	9.59e-26	1.648	Literature--ChIP-seq	NUP107,TFRC,ALKBH7,ZC3H12A,FNBP4,HEMK1,MTHFD1,MTHFD2,DDIT3,ORAI2,JTB,SHMT2,DEDD2,JAG2,HEXIM1,GSTM1,EIF2AK1,LAS1L,SFXN1,SNX11,RING1,GSTO1,DUSP6,TMEFF1,PTRH2,PAFAH1B3,SDAD1,RIDA,BID,JAM3,EGLN2,NCAPD2,RASL11B,FBXO27,FBXO22,FADS6,FNTB,PCYT2,DGAT2,FBXW2,SRSF6,LY6E,SDF2L1,UROS,FBXO31,G6PC3,UQCRQ,NOP10,KCNK5,TRIM65,BOK,UNC45B,DHPS,RABGGTB,ETF1,BCAT1,GAPDH,TNFRSF21,UHRF2,MLLT1,MLLT6,TRIM46,UBQLN1,TXNL1,G…
gene_set_query	10	0.06098	CREM_20920259_CHIPSEQ_GC1SPG_MOUSE	CREM	1418	5083	4.779e-26	1.33e-24	1.465	Literature--ChIP-seq	NUP107,TFRC,ITSN1,ALKBH3,PRKACA,FNBP4,CXADR,MTHFD2,ZC3H11A,DDIT3,OPTN,DEDD2,JAG2,HEXIM1,CREBBP,EIF2AK3,LARP4,BTBD10,LAS1L,SFXN3,DZIP3,GSTM5,SNX11,SHE,JAK1,RING1,DUSP1,TMEFF1,SDHAF3,PAFAH1B3,SDAD1,STX6,STX2,EGLN2,MBD2,SNX20,NCAPD2,CIAPIN1,MTCH2,RASL11B,FBXO22,FADS2,LAPTM4B,FBXW4,PCYT2,FBXW5,DGAT2,DGAT1,ATP11A,FBXW2,PIAS1,SRSF3,SRSF6,ARL8B,MBIP,BMF,SDF2L1,FBXO31,DRAP1,G6PC3,SH3BP5L,UQCRQ,ALAS1,UNC4…
gene_set_query	11	0.06707	HNF4A_19822575_CHIPSEQ_HEPG2_HUMAN	HNF4A	1579	5738	9.676e-26	2.48e-24	1.438	Literature--ChIP-seq	NUP107,TFRC,ALKBH7,SCP2,DPYSL2,ANKFY1,BBX,CXADR,TFR2,MPPE1,OPTN,SAR1B,B3GLCT,ADAMTS12,ADAMTS14,HEXIM1,EIF2AK1,EIF2AK3,LARP4,BTBD10,PBX1,LAS1L,SFXN1,SHE,GLT1D1,JAK1,MYBPC1,DUSP1,KCND3,GSTO1,DUSP6,MMP11,TMEFF2,PLSCR3,PTRH2,MMP17,DPYD,RAPGEF2,RAPGEF5,ECHS1,ADAM22,SDAD1,ADAM23,BID,EGLN2,SNX24,APEX2,SKI,NCAPD2,CIAPIN1,AGRN,LGR4,IL1RAP,LAPTM4B,POFUT1,MAP3K8,PCYT2,DGAT2,DGAT1,ATP11A,FBXW2,PIAS1,MSH5,PKP…
gene_set_query	12	0.07317	RUNX2_24764292_CHIPSEQ_MC3T3_MOUSE	RUNX2	559	1749	4.062e-25	8.91e-24	1.779	Literature--ChIP-seq	ITSN1,PGLYRP1,FNBP4,ORAI2,ADAMTS14,RDH14,HEXIM1,BTBD19,GSTM1,BBC3,DUSP1,GSTO1,BGN,MMP14,ECHS1,BID,SNX17,SHKBP1,RASL11B,FADS2,FADS6,PKP2,AMDHD2,BMF,LRCH1,ALAS1,DYSF,RABGGTB,TNFRSF1B,ARL4D,BCAT2,PRKAA2,UHRF2,ATP10A,PDCD4,KCP,BCAR1,MTFR1L,LGALS2,LGALS1,TNFSF10,TRIM16,RIN1,SDC3,RRAS,SLC10A6,PTK7,SDC1,MRPS28,MRPS26,ARHGEF3,PRICKLE2,SLX4,PEX19,KCNS3,TACO1,PLAT,TGM2,TMOD3,TTC7B,HTRA3,HTRA1,NUP160,CNN3,P…
gene_set_query	13	0.07927	KLF4_18555785_CHIPSEQ_MESC_MOUSE	KLF4	639	2055	6.623e-25	1.36e-23	1.709	Literature--ChIP-seq	NUP107,TFRC,ITSN1,ALKBH7,DPYSL2,ZC3H12A,PRKACA,HEMK1,MTHFD1,OPTN,HEXIM1,SNX11,PLSCR3,MMP17,PAFAH1B3,ECHS1,SDAD1,STX2,NCAPD2,MSI1,MAP3K4,FBXW8,DGAT1,MSH5,PKP2,SRSF3,ARL8B,LY6E,FBXO45,UQCRH,AMDHD2,FBXO36,FBXO31,KCNK5,ETFA,ARL4A,ETF1,CERS2,BCAT2,UHRF2,ATP10A,MLLT6,TRIM46,ICAM5,FBXO6,ECH1,CYP39A1,SDC3,LYAR,NTNG2,MRPS17,PTMS,GIT1,MICU2,MRPS33,COX5A,SPRYD3,SORT1,KLHL2,KCNS3,TACO1,INPPL1,PRDM2,IGF1R,RXY…
gene_set_query	14	0.08537	CEBPB_24764292_CHIPSEQ_MC3T3_MOUSE	CEBPB	530	1652	2.137e-24	4.1e-23	1.789	Literature--ChIP-seq	ITSN1,ZC3H12A,CACNA2D1,OPTN,ADAMTS14,HEXIM1,JUN,SFXN3,GSTM5,NHSL1,RING1,DUSP1,DUSP6,TOMM40L,TMEFF1,SDHAF2,PLSCR3,PLAGL1,LGR4,FBXO22,POFUT1,FNTB,MAP3K4,FBXW4,UQCRB,DRAP1,SH3BP5L,UQCRQ,NOP10,ETFA,SPR,TRIM65,TNFRSF18,DHPS,ARL4C,LENG9,UBQLN1,TRIM47,BCAR1,SLC23A2,ECI1,LGALS1,ANPEP,BSG,FBXO6,ECH1,RIN1,RIN2,RRAS,B4GALNT1,DECR1,NDUFAF4,ECM1,COX7B,HERPUD1,KHK,MRPS28,COX8A,MRPS26,MRPS24,MRPS21,FAM32A,COX5B…
gene_set_query	15	0.09146	POU5F1_18692474_CHIPSEQ_MESC_MOUSE	POU5F1	981	3407	7.629e-24	1.3e-22	1.531	Literature--ChIP-seq	NUP107,ITSN1,ALKBH7,ZC3H12A,FNBP4,CACNA2D1,SIGIRR,ZC3H11A,DDIT3,JTB,DEDD2,SFN,RDH13,JAG2,HEXIM1,PKIA,SFXN1,LGMN,SNX11,SHE,GLT1D1,NHSL1,DUSP1,KCND3,DUSP6,TOMM40L,TMEFF1,MMP11,RAPGEF5,PAFAH1B3,ADAM23,JAM2,JAM3,SNX17,SHKBP1,LGR4,MTCH2,FBXO27,FBXO22,LAPTM4B,UROD,ATP11A,MSH5,SMS,SRSF6,LY6E,BMF,NOP10,BCAR3,DYSF,SPR,TNFRSF18,RABGGTB,TNFRSF1B,ARL4C,PCCA,PCCB,BCAT1,GAPDH,BCAT2,UHRF2,SRC,LENG9,ATP10A,SRI,M…
gene_set_query	16	0.09756	GATA4_21415370_CHIPSEQ_HL1_MOUSE	GATA4	498	1543	1.008e-23	1.63e-22	1.805	Literature--ChIP-seq	ITSN1,ALKBH3,CXADR,MTHFD2,JTB,B3GLCT,ADAMTS15,PBX1,PKIA,LGMN,MMP27,PTRH2,RAPGEF2,PAFAH1B3,SDAD1,SNX24,UROD,FNTB,UQCRH,AMDHD2,BMF,UROS,DYSF,ETFB,ARL5C,SPR,BOK,UNC45B,RABGGTB,ARL4A,BCAT2,ATP10A,RILP,BICC1,ST5,OCIAD2,FBXO6,FBXO8,SOAT1,CRISPLD2,AARS2,TMEM63A,B4GALNT1,LYAR,SDC1,FBXL4,MRPS17,MRPS16,MRPS14,HERPUD1,KHK,RNF144B,ARHGEF7,TMEM176A,KAZALD1,PEX14,YIF1B,INPPL1,DENND5A,TGM2,TMOD1,TMOD2,UBA7,COX1…
gene_set_query	17	0.1037	SOX2_20726797_CHIPSEQ_SW620_HUMAN	SOX2	696	2308	4.029e-23	6.18e-22	1.635	Literature--ChIP-seq	ZC3H12A,DPYSL3,SIGIRR,DDIT3,SHMT2,B3GLCT,RDH13,JUN,FAM111A,AGO4,PKIA,SFXN3,FXYD6,NHSL1,BGN,TMEFF1,DPYD,RAPGEF5,PLAGL1,EGLN2,APEX2,AGRN,LGR4,FNTA,UROD,MAP3K8,DGAT1,LY6E,KCNE3,MBIP,FBXO31,BCAR3,MTCL1,BOK,TNFRSF1B,PCCA,TNFRSF21,SRC,SRI,MLLT6,CABLES1,PDCD4,ECI2,ICAM2,EFR3A,LGALS1,TRIM29,PEG10,BSG,TNFSF10,FBXO3,BTC,GAREM1,SOAT1,TRIM16,RRAS,LYAR,PCK2,SDC1,TFB1M,ARHGEF3,TLCD1,MSX1,TMEM176A,KLHL3,ETS1,IG…
gene_set_query	18	0.1098	MITF_21258399_CHIPSEQ_MELANOMA_HUMAN	MITF	1406	5140	9.395e-23	1.37e-21	1.426	Literature--ChIP-seq	ITSN1,DPYSL2,BBX,FNBP4,CXADR,DHDH,MTHFD1,MTHFD2,ZC3H11A,DDIT3,ORAI2,SHMT2,DEDD2,ADAMTS14,SFN,JAG2,HEXIM1,GSTM4,JUN,EIF2AK3,LARP4,BTBD10,AGO4,BBC3,NHSL1,JAK1,DUSP1,KCND3,DUSP6,MMP14,PTRH2,MMP17,DPYD,ECHS1,SYNPO2,KCNA2,SDAD1,ADAM23,STX6,BID,STX2,EGLN2,SNX24,SKI,AGRN,LGR4,MTCH2,RASL11B,MSI1,IL1RAP,FADS2,EFEMP2,EFEMP1,UROD,FNTB,PCYT2,FBXW5,DGAT2,FBXW8,ATP11A,FBXO10,MSH5,SMS,SRSF3,SRSF6,ARL8B,KCNE4,AM…
gene_set_query	19	0.1159	CREB1_20920259_CHIPSEQ_GC1SPG_MOUSE	CREB1	784	2667	2.31e-22	3.22e-21	1.577	Literature--ChIP-seq	ITSN1,ALKBH3,PRKACA,FNBP4,MTHFD2,DDIT3,ASPHD2,RDH13,HEXIM1,EIF2AK1,EIF2AK3,LARP4,FAM111A,NMT1,SFXN3,BBC3,JAK1,RING1,DUSP1,RIDA,SNX17,CIAPIN1,CCDC3,FADS2,LAPTM4B,PCYT2,DGAT1,FBXW2,SRSF3,SRSF6,AMDHD2,MBIP,BMF,SH3BP5L,UQCRQ,BCAS3,DHPS,ARFGAP2,ARL4C,ARL4D,ETF1,GAPDH,TNFRSF21,BCAT2,UHRF2,SRC,LENG9,MLLT1,UBQLN1,KCP,KCNK3,EFR3A,LGALS1,BSG,FBXO3,LGALS9,SOAT1,AARS2,ZBTB4,LYAR,FBXL7,MRPS17,KHK,PTMS,GIT1,AT…
gene_set_query	20	0.122	EGR1_20690147_CHIPSEQ_ERYTHROLEUKEMIA_HUMAN	EGR1	1553	5768	7.192e-22	9.6e-21	1.395	Literature--ChIP-seq	ITSN1,ALKBH7,SCP2,ZC3H12A,DPYSL3,ANKFY1,PGLYRP1,PRKACA,HEMK1,CACNA2D1,DHDH,SIGIRR,TFR2,DDIT3,ORAI2,SHMT2,ADAMTS12,ADAMTS10,DEDD2,ADAMTS14,RDH13,JAG2,HEXIM1,GSTM4,CREBBP,JUN,EIF2AK1,FAM111A,SFXN3,FXYD6,GSTM5,LGMN,SNX11,BBC3,SHE,JAK1,RING1,KCND3,GSTO1,BGN,DUSP6,MMP11,TMEFF2,MMP17,DPYD,KCNA2,ADAM22,ADAM23,STX6,STX2,JAM2,MBD4,EGLN2,SNX20,SKI,SHKBP1,CCDC8,CCDC6,CCDC3,AGRN,RASL11B,MSI1,EFEMP2,FNTA,POFU…
gene_set_query	21	0.128	NR0B1_18358816_CHIPCHIP_MESC_MOUSE	NR0B1	445	1382	2.374e-21	3.04e-20	1.799	Literature--ChIP-seq	TFRC,ALKBH7,DPYSL2,PGLYRP1,DDIT3,DEDD2,HEXIM1,PKIA,DZIP1,SNX11,DUSP1,DUSP6,TOMM40L,TMEFF1,MMP11,MMP14,PAFAH1B3,FBXO27,SMS,AMDHD2,BMF,FBXO31,ETFA,PCCB,GAPDH,BCAT2,UHRF2,SRC,MLLT6,TRIM46,ST5,SLC23A2,FBXO6,CRISPLD2,RIN2,AARS2,MSRA,MRPS12,KIT,ATPAF1,COX5B,COX5A,COX6C,KCNS3,PPIP5K1,ENPP3,TMOD3,SDHC,SDHD,SDHA,SDHB,ADAM19,SLC41A1,CNN3,RAI1,GRK3,COX10,UBA3,SUN2,ETV5,SLC3A2,SLIT2,TIMM8B,BCAM,VPS11,PLK3,BT…
gene_set_query	22	0.1341	ELK3_25401928_CHIPSEQ_HUVEC_HUMAN	ELK3	570	1866	7.301e-21	8.97e-20	1.666	Literature--ChIP-seq	ZC3H12A,PRKACA,SIGIRR,ZC3H11A,ORAI2,ADAMTS15,SFN,BTBD19,JUN,SFXN3,BBC3,SHE,DUSP1,DUSP6,STX6,EGLN2,SKI,AGRN,FADS2,EFEMP2,UROD,FBXW4,SH3BP5L,BOK,UNC45B,GAPDH,MLLT1,MLLT6,TRIM47,KCNK3,ECI1,ICAM2,ICAM5,MTFR1L,TRIM16,RIN1,TRIM11,SDC3,RRAS,APOB,PCK2,SDC1,ECM1,MRPS16,MRPS14,HERPUD1,PTMS,GIT1,PITPNM2,PEX16,PEX10,KAZALD1,PEX14,INPPL1,PRDM2,PLAU,TGM2,SDHB,ADAM19,HTRA3,CNN3,PLEC,SLIT2,CYTH1,RRM2,GALE,CD9,EL…
gene_set_query	23	0.1402	TCF21_26020271_CHIPSEQ_SMOOTHMUSCLE_HUMAN	TCF21	561	1838	1.636e-20	1.93e-19	1.664	Literature--ChIP-seq	ZC3H12A,DDIT3,ADAMTS12,ADAMTS14,HEXIM1,JUN,CHST7,DUSP1,MMP14,MMP13,MMP19,PLAGL1,STX2,EGLN2,ADAM33,SKI,EFEMP1,MAP3K8,BMF,BFSP1,LRCH1,ALAS1,TNFRSF1B,ARL4A,PCCB,GAPDH,BCAT2,MLLT1,UBQLN1,TRIM47,BICC1,ST5,OCIAD2,LGALS2,LGALS1,ANPEP,CRISPLD2,PTK7,ITGBL1,PITPNM2,TLCD1,KLHL7,PRDM2,PLAT,ETS1,PLAU,TGM2,TMOD3,ADAM12,HTRA3,CNTLN,SUN2,ETV1,ELF4,ACOX3,PLEC,SLIT2,COL7A1,TEK,CDA,MRGPRF,EVA1B,HECW2,CFD,FAM171A2,B…
gene_set_query	24	0.1463	ZFX_18555785_CHIPSEQ_MESC_MOUSE	ZFX	779	2701	4.533e-20	5.15e-19	1.535	Literature--ChIP-seq	TFRC,BBX,FNBP4,DHDH,SIGIRR,ZC3H11A,MPPE1,TARSL2,B3GLCT,RDH14,RDH13,CREBBP,SHE,GLT1D1,JAK1,GSTO1,MMP11,MMP14,SDAD1,BID,MBD4,SNX24,APEX2,SNX17,CIAPIN1,LGR4,MTCH2,EFEMP2,FBXW4,FBXW5,FBXW8,DGAT1,FBXW2,PIAS1,SRSF3,SRSF6,ARL8B,LY6E,FBXO45,UROS,FBXO31,G6PC3,BFSP1,UQCRQ,TRIM72,ALAS1,BICD1,TRIM65,BOK,BCAS3,DHPS,CERS2,SRC,LENG9,TXNL1,GSTZ1,SLC23A2,ECI1,ECI2,RCBTB2,FBXO3,FBXO6,FBXO8,FBXO9,HARS2,PTK7,FBXL4,H…
gene_set_query	25	0.1524	TBX5_21415370_CHIPSEQ_HL1_MOUSE	TBX5	537	1756	5.843e-20	6.41e-19	1.668	Literature--ChIP-seq	ZC3H12A,DHDH,MTHFD2,JTB,ADAMTS15,EIF2AK1,EIF2AK3,LARP4,PKIA,SFXN1,SNX11,MMP11,PTRH2,ECHS1,SDAD1,STX2,SNX24,CIAPIN1,LGR4,FBXO22,POFUT1,MAP3K4,PCYT2,FBXW5,ATP11A,FBXO10,MSH5,SRSF3,UQCRQ,ETFB,BICD1,BCAS3,ARL4A,ETF1,CERS2,UHRF2,SRC,ARL13B,SLC36A4,TXNL1,KCNK3,SLC23A2,RIN1,AARS2,LYAR,NDUFAF2,SDC1,ATPAF2,PITPNM2,MRPS33,ORMDL3,PEX19,KLHL2,ETS1,SDHA,SLC41A3,HTRA2,DAPP1,TIMM50,TIMM44,AP4B1,SDK1,MYSM1,PITPN…
gene_set_query	26	0.1585	CLOCK_20551151_CHIPSEQ_293T_HUMAN	CLOCK	166	405	1.182e-19	1.25e-18	2.63	Literature--ChIP-seq	TFRC,HEXIM1,NHSL1,DUSP1,MMP14,STX6,LAPTM4B,DGAT2,DGAT1,SRSF3,SRSF6,ALAS1,ETF1,ST5,PDCD4,RRAD,SDC2,PCK1,HERPUD1,PLAT,TGM2,ADAM19,NDUFB10,MTDH,CDKN1A,ANGPTL4,G0S2,CLU,USP2,DIO2,FKBP4,FKBP5,OSBPL9,DAB2,BCL6,BCL2,THBD,EDF1,CEBPA,PDHB,DNAJB1,DNAJB6,NOCT,DNAJB4,DNAJB9,DNAJA4,AQP1,SLC22A5,GSTA3,ATP1B3,HIST1H2BC,PXMP2,COL6A1,PDXK,ATP1A2,PPARGC1B,LITAF,TUBA1A,FSCN1,PMVK,CXCL12,SLC25A29,SLC25A25,SLC25A30,S…
gene_set_query	27	0.1646	NFE2L2_20460467_CHIPSEQ_MEF_MOUSE	NFE2L2	317	942	6.02e-19	5.96e-18	1.921	Literature--ChIP-seq	CACNA2D1,ZC3H11A,GSTM4,GSTM1,PBX1,NHSL1,DUSP1,TMEFF1,TMEFF2,DPYD,SYNPO2,RIDA,ADAM23,RASL11B,LAPTM4B,FNTA,MAP3K4,LRCH1,BCAR3,ST5,EFR3A,CYP39A1,BTC,SOAT1,SLPI,TMEM63A,ECM1,COX6C,ETS1,ENPP5,SLC41A2,DAPP1,CNTN1,FGF10,CAT,CYTH3,CD9,SLC4A4,GJA1,WDR91,PI4K2A,MTDH,ST3GAL1,ST3GAL2,FDFT1,APOOL,CDKN1A,UBL3,GAS1,TKT,APOL6,COQ8A,FGF7,TPM1,BCL6,LBH,PRKG1,CKAP2L,FGL2,NIPAL2,ARRDC4,CPT1A,GSAP,SCFD2,FAM43A,AVPI1,…
gene_set_query	28	0.1707	GABPA_20460467_CHIPSEQ_MEF_MOUSE	GABPA	317	942	6.02e-19	5.96e-18	1.921	Literature--ChIP-seq	CACNA2D1,ZC3H11A,GSTM4,GSTM1,PBX1,NHSL1,DUSP1,TMEFF1,TMEFF2,DPYD,SYNPO2,RIDA,ADAM23,RASL11B,LAPTM4B,FNTA,MAP3K4,LRCH1,BCAR3,ST5,EFR3A,CYP39A1,BTC,SOAT1,SLPI,TMEM63A,ECM1,COX6C,ETS1,ENPP5,SLC41A2,DAPP1,CNTN1,FGF10,CAT,CYTH3,CD9,SLC4A4,GJA1,WDR91,PI4K2A,MTDH,ST3GAL1,ST3GAL2,FDFT1,APOOL,CDKN1A,UBL3,GAS1,TKT,APOL6,COQ8A,FGF7,TPM1,BCL6,LBH,PRKG1,CKAP2L,FGL2,NIPAL2,ARRDC4,CPT1A,GSAP,SCFD2,FAM43A,AVPI1,…
gene_set_query	29	0.1768	SOX17_20123909_CHIPSEQ_XEN_MOUSE	SOX17	476	1555	3.874e-18	3.6e-17	1.671	Literature--ChIP-seq	TFRC,ANKFY1,BBX,FNBP4,ZC3H11A,ADAMTS10,HEXIM1,NMT1,GSTO1,TOMM40L,MMP13,DPYD,SDAD1,STX6,NCAPD2,MTCH2,FNTB,SRSF3,ARL8B,UQCRH,GRIA4,FBXO36,SH3BP5L,BCAS3,RABGGTB,ARL4C,ETF1,TNFRSF21,BCAT2,SRC,SRI,SLC36A4,BCAR1,SLC23A2,ECH1,BTC,RIN2,MSRA,MRPS17,COX7B,MRPS14,TFB1M,ATPAF2,COX8A,ATPAF1,PRICKLE1,PTPA,PEX19,KLHL2,KLB,TACO1,PLAT,ETS1,PPIP5K2,ENPP2,RXYLT1,SDHC,ADAM19,PLAA,NUP160,CNN3,RAI1,UBA3,ETV1,ACOX1,TTC…
gene_set_query	30	0.1829	EOMES_21245162_CHIPSEQ_HESC_HUMAN	EOMES	297	880	4.195e-18	3.79e-17	1.929	Literature--ChIP-seq	EPSTI1,OPTN,LYPD1,HEXIM1,BTBD10,NMT1,DZIP1,SNX11,DUSP6,TOMM40L,PTRH2,KCNA5,PLAGL1,MSI1,FADS2,EFEMP1,UROD,MAP3K8,FBXW4,DGAT2,BCAR3,BICD1,ARL4D,ARL4A,PCCA,PRKAA2,MLLT6,FBXO6,TMEM63A,ZBTB4,GRAP,ATPAF2,TLCD1,MRPS31,ORMDL3,FILIP1L,SGSM2,TACO1,PLAU,ENPP2,SDHB,COX16,COX11,COX10,FGF11,TNFAIP2,PITPNC1,TTC19,CDA,PRKCH,FAM124A,BTG2,OLFML1,CDKN2A,GATC,ELP4,HIPK1,TPM2,TPM1,FKBP4,LBH,MCM4,ABLIM1,HECTD3,MFAP4,D…
gene_set_query	31	0.189	MECOM_23826213_CHIPSEQ_KASUMI_MOUSE	MECOM	500	1649	4.467e-18	3.92e-17	1.648	Literature--ChIP-seq	ZC3H12B,ANKFY1,BBX,PGLYRP1,TFR2,ORAI2,SHMT2,TARSL2,DEDD2,RDH12,HEXIM1,BTBD19,JUN,EIF2AK1,EIF2AK3,BTBD10,DUSP6,BID,JAM2,LY6E,KCNE3,FBXO36,KCNK5,TNFSF13B,TRIM65,ARL4A,GAPDH,TNFRSF21,IL2RG,SLC36A4,PDCD4,IKZF4,TNFSF10,FBXO6,LGALS9,ECH1,TRIM16,TRIM11,TMEM63A,B4GALNT1,PCK2,NTNG2,PHETA2,BST1,MRPS16,HERPUD1,CNTRL,ARHGEF6,MRPS36,COX5A,KAZALD1,TXN2,PPIP5K2,DENND5A,TMOD1,TMOD3,ADAM10,UBA7,DAPP1,PLD3,NUP155,…
gene_set_query	32	0.1951	OLIG2_26023283_CHIPSEQ_AINV15_MOUSE	OLIG2	518	1727	1.137e-17	9.69e-17	1.623	Literature--ChIP-seq	DPYSL2,MTHFD2,ADAMTS10,JAG2,SFXN3,BBC3,NHSL1,KCND1,DUSP6,TMEFF1,JAM2,JAM3,CCDC8,AGRN,MSI1,IL1RAP,UROD,SRSF3,SDF2L1,TRIM65,TRIM67,TNFRSF18,ARL4C,BCAT1,GAPDH,CABLES1,GSTZ1,ST5,KCP,OCIAD2,BCAR1,LGALS2,LGALS1,ANPEP,ECH1,RRAD,PTK7,FBXL7,TFB1M,KCNT1,GIT1,MICU2,ARHGEF7,MRPS33,FITM2,PRICKLE1,COX5B,RAE1,PEX10,KLB,PRDM6,PLAU,SDHB,ADAM12,HTRA1,HTRA2,TIMM50,FGF11,FGF10,PITPNC1,ETV5,NT5C2,CAND2,SLIT3,CLVS1,GA…
gene_set_query	33	0.2012	NANOG_18692474_CHIPSEQ_MESC_MOUSE	NANOG	701	2452	1.421e-17	1.18e-16	1.516	Literature--ChIP-seq	ITSN1,ALKBH7,ZC3H12A,ANKFY1,CACNA2D1,DHDH,MTHFD1,ZC3H11A,SFN,HEXIM1,EIF2AK3,PBX1,PKIA,SFXN1,SNX11,SHE,GLT1D1,NHSL1,DUSP1,DUSP6,TOMM40L,TMEFF1,MMP11,RAPGEF2,RAPGEF5,KCNA2,ADAM23,JAM2,JAM3,LGR4,RASL11B,FBXO27,FBXO22,FADS2,LAPTM4B,ATP11A,SMS,SRSF3,LY6E,UQCRH,BMF,FBXO31,KCNK5,BCAR3,BCAS3,TNFRSF18,TNFRSF1B,PCCB,BCAT1,GAPDH,BCAT2,PRKAA2,UHRF2,SRC,LENG9,ATP10A,IL2RG,MLLT6,KCNJ8,OCIAD2,PEG10,LGALS9,FBXO9…
gene_set_query	34	0.2073	RARG_19884340_CHIPCHIP_MEF_MOUSE	RARG	141	342	2.954e-17	2.39e-16	2.657	Literature--ChIP-seq	ALKBH7,DPYSL3,DDIT3,DUSP1,DUSP6,DGAT1,ATP11A,CERS2,SRC,MLLT6,RILP,ST5,RCBTB2,BSG,TRIM16,RIN2,RRAS,ITGBL1,GRIK5,PITPNM2,INPPL1,NDUFB10,PITPNC1,SUN2,MRGPRF,ST3GAL3,PARK7,CFL2,TPM2,OSBPL2,IL1RN,IFRD1,AHCTF1,AVPI1,FGFR2,LIPE,GABARAPL1,CP,COL1A1,UCK1,EMP1,PICK1,FSTL1,STK11,FSCN1,SLC25A51,GLIS2,BCL2L11,SLC25A24,MMAA,EPHB2,TAGLN2,CCDC124,ACADM,TNFRSF12A,CAVIN4,CAPN5,ZBP1,OSR1,PCOLCE,HMGA1,MMP2,ARHGEF19,…
gene_set_query	35	0.2134	TET1_21490601_CHIPSEQ_MESC_MOUSE	TET1	519	1744	4.967e-17	3.85e-16	1.604	Literature--ChIP-seq	ALKBH7,GSTK1,MTHFD1,JTB,ASPHD2,DEDD2,ADAMTS14,JAG2,GSTM4,JUN,FXYD5,DZIP1,GLT1D1,JAK1,KCNA5,SDAD1,MBD4,SNX17,FADS2,FADS6,FBXO10,KCNE3,BMF,SDF2L1,PCCA,ST5,KCP,ECI1,IKZF4,SNHG11,KCNQ4,RIN1,SDC3,SDC1,GRIK5,KHK,KCNT1,KCNT2,CNTRL,ARHGEF7,ARHGEF5,ATPAF1,PRICKLE2,MRPS31,FITM2,PRICKLE1,PTPA,SPRYD3,PEX13,KAZALD1,SGSM2,PRDM6,TACO1,TMOD3,TMOD2,ADAM11,ADAM10,SDHD,ADAM19,HTRA2,RAI1,GRK3,ZMYND19,PLEC,NT5C2,CYTH…
gene_set_query	36	0.2195	SRY_25088423_CHIPCHIP_EMBRYONICGONADS_MOUSE	SRY	775	2765	5.873e-17	4.4e-16	1.475	Literature--ChIP-seq	ZC3H12A,DPYSL3,EPSTI1,PRKACA,SIGIRR,MTHFD1,ADAMTS12,ADAMTS10,ADAMTS15,ADAMTS19,SFN,GSTM4,GSTM1,FXYD1,FXYD5,GLT1D1,KCND1,RING1,KCND3,GSTO1,BGN,DUSP6,MMP11,TMEFF2,MMP14,PLSCR3,DPYD,PAFAH1B3,KCNA1,EGLN2,SNX20,SKI,SHKBP1,AGRN,FADS2,EFEMP2,FBXW4,PCYT2,FBXW5,FBXW8,LY6E,AMDHD2,DRAP1,LRCH1,DYSF,TRIM65,BCAS3,PCCB,BCAT1,GAPDH,LENG9,MLLT1,IL2RG,RILP,TXNL1,BICC1,PDCD4,KCP,ECI1,ICAM5,TRIM29,BSG,TNFSF10,KDR,TN…
gene_set_query	37	0.2256	SOX9_25088423_CHIPCHIP_EMBRYONICGONADS_MOUSE	SOX9	505	1695	9.519e-17	6.96e-16	1.607	Literature--ChIP-seq	ALKBH7,BBX,FNBP4,SIGIRR,ASPHD2,ADAMTS10,DEDD2,HEXIM1,BTBD10,FXYD6,KCND1,RING1,BGN,DUSP6,MMP11,TMEFF2,PLSCR3,DPYD,ECHS1,KCNA1,KCNA6,SDAD1,SKI,SHKBP1,EFEMP2,FBXW5,MSH5,AMDHD2,MBIP,SDF2L1,FBXO36,TRIM65,PCCB,BCAT1,SRC,IL2RG,KCNK2,ICAM5,KDR,FBXO6,SOAT1,RIN1,AARS2,RRAD,DECR2,PCK2,HARS2,MRPS14,HERPUD1,PTMS,ARHGEF6,MRPS34,PTPA,TMEM176A,CARD14,GRK3,FGF11,TNFAIP2,ELF4,ACOX3,OXCT1,TPBG,TBX18,GALE,POLE2,SLC4…
gene_set_query	38	0.2317	TCF3_18347094_CHIPCHIP_MESC_MOUSE	TCF3	541	1838	1.13e-16	8.07e-16	1.58	Literature--ChIP-seq	TFRC,CACNA2D1,DHDH,ZC3H11A,DDIT3,JUN,PKIA,SFXN1,DZIP1,NHSL1,DUSP1,DUSP6,TOMM40L,TMEFF1,MMP11,RAPGEF5,PAFAH1B3,JAM2,JAM3,EGLN2,SNX24,SNX17,RASL11B,FBXO27,MAP3K8,SMS,SRSF3,LY6E,BMF,FBXO36,BCAR3,ARL5C,TNFRSF1B,PCCB,BCAT1,BCAT2,UHRF2,SRC,IL2RG,MLLT6,ARL13B,ST5,OCIAD2,SLC23A2,PEG10,CYP39A1,SOAT1,SLPI,TRIM16,AARS2,TMEM63A,DECR2,DECR1,PTK7,RNF144B,KIT,AHCY,COX5B,ORMDL3,MSX1,KLHL2,PEX13,PEX14,PRDM6,INPPL…
gene_set_query	39	0.2378	MTF2_20144788_CHIPSEQ_MESC_MOUSE	MTF2	743	2645	1.264e-16	8.82e-16	1.479	Literature--ChIP-seq	TFRC,BBX,CACNA2D1,SHMT2,LYPD1,ADAMTS15,ADAMTS19,JUN,AGO4,FXYD1,FXYD5,BBC3,SHE,CHST7,KCND3,TMEFF2,MMP14,MMP17,KCNA1,KCNA2,ADAM22,KCNA6,PLAGL1,JAM3,ADAM33,SNX24,CCDC3,MSI1,MAP3K8,FBXW4,DGAT2,DGAT1,ATP11A,GRIA4,BFSP1,DYSF,TNFSF13B,TRIM65,ARL4C,TNFRSF21,UHRF2,ATP10A,TRIM47,SLC36A4,KCNJ8,CABLES1,BICC1,APLN,KCNK2,KCNK3,ICAM5,ANPEP,KDR,KCNQ4,RRAD,SDC3,B4GALNT1,NTNG2,SDC1,FBXL7,KCNT1,GIT1,RNF144A,KIT,ARH…
gene_set_query	40	0.2439	ZNF217_24962896_CHIPSEQ_MCF7_HUMAN	ZNF217	431	1413	1.971e-16	1.34e-15	1.662	Literature--ChIP-seq	CXADR,ADAMTS19,PBX1,PKIA,NHSL1,JAK1,DUSP6,RAPGEF2,RAPGEF5,CCDC6,EFEMP1,PKP2,FBXO31,LRCH1,DYSF,ARL4C,ARL4A,KCNK2,ECI2,CRISPLD2,RIN2,SDC2,SDC1,RNF144A,PITPNM2,PRICKLE1,PRDM9,IGF1R,ENPP2,TGM2,TMOD3,ADAM12,SDK1,FGF10,PITPNC1,ELF1,PLEC,NT5C2,CLVS1,TPBG,CD9,GALM,WIPF1,PRKCH,PRKCA,HECW2,MTDH,WDR70,ST3GAL1,ELL2,UBL3,ADAMTSL3,CDYL2,FAM129B,ERMP1,TPK1,NFIA,NFIB,FAM49A,FAM49B,PPP1CB,TPM1,INSIG1,DRD1,OSBPL9,…
gene_set_query	41	0.25	GATA1_19941827_CHIPSEQ_MEL_MOUSE	GATA1	470	1566	2.322e-16	1.55e-15	1.624	Literature--ChIP-seq	ITSN1,HEMK1,MTHFD1,MPPE1,EIF2AK1,PBX1,MMP27,KCND1,MMP14,PLSCR3,CCDC6,POFUT1,FNTB,KCNE3,UROS,BCAS3,PCCA,CERS2,TRIM46,PDCD4,ICAM2,ICAM5,LGALS1,BSG,KDR,CRISPLD2,ECM1,KHK,MRPS21,RNF144B,PITPNM2,KIT,MICU2,TLCD1,ARHGEF7,ORMDL3,IGF1R,TGM2,TMOD1,SDHB,ADAM19,UBA7,SLC41A3,DAPP1,NUP160,AP4B1,SDK1,TNFAIP2,PITPNC1,ELF1,ACOX3,NT5C2,CYTH3,MTA1,PTK2B,TBX15,WIPF1,PRKCA,HMBS,TARS2,ST3GAL1,ST3GAL2,ST3GAL3,ELL2,BTG2…
gene_set_query	42	0.2561	STAT5A_23275557_CHIPSEQ_MAMMARYEPITHELIUM_MOUSE	STAT5A	314	970	3.246e-16	2.08e-15	1.813	Literature--ChIP-seq	PGLYRP1,HEXIM1,LARP4,CASP12,RAPGEF2,MBD2,SKI,BMF,TRIM72,PCCB,KCNJ8,IKZF4,CYP39A1,PHETA2,ECM2,ARHGEF5,FITM2,COX5A,PEX16,COX6C,ENPP3,TMOD3,SLC41A2,HTRA2,TIMM44,RRN3,IL1RL2,PTK2B,CD9,WIPF1,CNST,PRKCH,ST3GAL3,CDKN1A,ADAMTSL3,PLIN2,TKT,NFIB,JKAMP,COQ8A,IFNAR2,CNP,SLC38A10,OSBPL7,BCL6,THBD,LBP,ALDH9A1,CEBPD,HDAC1,TULP3,NOD1,NOD2,TPT1,NIPAL2,SLC22A5,STXBP6,SLC35E4,ADCK1,PARP8,GSTA3,RALBP1,MLKL,OPLAH,GBP…
gene_set_query	43	0.2622	SETDB1_19884255_CHIPSEQ_MESC_MOUSE	SETDB1	491	1653	3.996e-16	2.5e-15	1.6	Literature--ChIP-seq	NUP107,DPYSL2,ZC3H12A,ANKFY1,SIGIRR,MTHFD2,DDIT3,ASPHD2,SHMT2,ADAMTS10,DEDD2,ADAMTS19,EIF2AK1,EIF2AK3,SFXN3,SFXN1,GLT1D1,CHST7,DUSP1,GSTO1,PLSCR3,SDHAF3,JAM2,EGLN2,SNX24,SKI,MSI1,EFEMP2,FADS6,FNTB,FBXW2,SDF2L1,FBXO31,TRIM72,DYSF,TNFSF13B,ARL5C,DHPS,GAPDH,MLLT1,MLLT6,TRIM46,GSTZ1,ICAM5,TRIM29,FBXO6,TMEM63A,RRAD,B4GALNT1,FBXL4,SYP,PEX10,KAZALD1,PRDM2,IGF1R,CAT,RRN3,CYTH3,OXCT1,TPBG,POLE4,CD9,PRKCH,…
gene_set_query	44	0.2683	TAL1_20566737_CHIPSEQ_PRIMARYFETALLIVERERYTHROID_MOUSE	TAL1	490	1652	5.523e-16	3.39e-15	1.597	Literature--ChIP-seq	TFRC,ITSN1,PRKACA,DDIT3,JUN,LARP4,PBX1,GSTM5,LGMN,BBC3,CASP12,JAK1,DUSP1,PLSCR3,RAPGEF2,MBD2,AGRN,IL1RAP,UROD,FBXW5,SRSF3,UROS,SH3BP5L,BCAS3,ARL4A,PCCB,GAPDH,CERS2,UHRF2,TXNL1,PDCD4,ICAM2,BSG,KDR,FBXO3,GAREM1,B4GALNT1,PCK1,PITPNM2,KIT,TLCD2,MRPS36,SLX4,ORMDL3,KAZALD1,KLHL7,TACO1,IGF1R,TXN2,TMOD1,TMOD3,UBA7,DAPP1,NUP160,TNFAIP2,PITPNC1,CAT,NT5C2,CYTH3,IL1RL2,POLD2,PTK2B,CLVS1,CD9,SMC2,FAM122A,HOME…
gene_set_query	45	0.2744	FOXA2_19822575_CHIPSEQ_HEPG2_HUMAN	FOXA2	780	2814	6.311e-16	3.8e-15	1.452	Literature--ChIP-seq	ITSN1,ZC3H12A,BBX,CXADR,OPTN,ADAMTS19,EIF2AK3,NMT1,JAK1,MYBPC1,KCND3,GSTO1,DUSP6,RAPGEF5,ADAM22,SNX24,SKI,NCAPD2,LGR4,IL1RAP,MAP3K4,DGAT2,ATP11A,FBXW2,MSH5,SRSF6,KCNE3,AMDHD2,BMF,UROS,FBXO31,G6PC3,BFSP1,LRCH1,BCAR3,ALAS1,MTCL1,ETFB,BOK,BCAS3,ARL4D,PCCA,CERS2,SRC,MLLT1,CABLES1,BICC1,ST5,KCNK3,SLC23A2,ANPEP,ECH1,CRISPLD2,RIN1,RIN2,SDC2,RRAS,PCK1,APOB,PTK7,SDC1,FBXL4,HIBADH,HERPUD1,KHK,KCNT2,CNTRL,M…
gene_set_query	46	0.2805	TEAD4_22529382_CHIPSEQ_TROPHECTODERM_MOUSE	TEAD4	549	1893	1.263e-15	7.45e-15	1.547	Literature--ChIP-seq	NUP107,ALKBH3,ZC3H12B,DPYSL2,FNBP4,CACNA2D1,SIGIRR,MTHFD1,MTHFD2,ADAMTS12,PBX1,LGMN,JAK1,TMEFF1,MMP17,RAPGEF2,KCNA5,KCNA6,PLAGL1,JAM2,CCDC3,AGRN,MTCH2,LAPTM4B,FNTB,FBXO36,LRCH1,BCAR3,DYSF,BOK,BCAS3,PCCA,PCCB,PRKAA2,SRC,BICC1,SLC23A2,BSG,FBXO9,GAREM1,SDC3,NDUFAF2,MRPS27,RNF144B,PITPNM2,ARHGEF3,MICU2,MRPS35,PRICKLE1,PCNT,YIF1B,PRDM2,PPIP5K1,ADAM12,SLC41A2,HTRA3,HTRA1,PLD3,NUP155,SDK1,TTC28,ETV5,NT5…
gene_set_query	47	0.2866	SPI1_22790984_CHIPSEQ_ERYTHROLEUKEMIA_MOUSE	SPI1	500	1704	2.155e-15	1.23e-14	1.573	Literature--ChIP-seq	NUP107,ALKBH3,SCP2,FNBP4,MPPE1,OPTN,HEXIM1,GSTM4,EIF2AK3,JAK1,DUSP6,TOMM40L,PLSCR3,STX2,FADS2,FNTA,FBXW4,PIAS1,SRSF3,LY6E,KCNE3,FBXO45,UROS,RFXANK,G6PC3,NOP10,SPR,BCAS3,TNFRSF18,DHPS,ETF1,GAPDH,DCTPP1,ARL13B,TXNL1,ST5,PDCD4,ICAM2,TRIM16,RRAD,LYAR,PCK2,HARS2,BST1,MRPS17,MRPS16,MRPS14,CNTRL,MRPS26,RNF144B,FAM32A,MRPS35,MRPS33,COX5B,RAE1,PEX10,PEX13,YIF1B,PLAT,TXN2,PPIP5K2,COX16,COX17,SLC41A3,DAPP1,…
gene_set_query	48	0.2927	RELA_24523406_CHIPSEQ_FIBROSARCOMA_HUMAN	RELA	357	1151	3.891e-15	2.13e-14	1.703	Literature--ChIP-seq	ZC3H12A,PGLYRP1,PRKACA,SAR1B,BTBD19,JUN,EIF2AK3,FAM111A,BBC3,DUSP1,BGN,DUSP6,DPYD,EFEMP2,MAP3K8,BFSP1,KCNK5,BCAR3,TNFSF13B,DHPS,TNFRSF1B,ARL4A,BCAT1,DCTPP1,SRC,LENG9,MLLT6,TRIM47,SLC36A4,TXNL1,ST5,BCAR1,LGALS1,TNFSF10,SLPI,APOD,ITGBL1,ECM2,KCNT2,MRPS24,TLCD1,KCNS3,PLAU,TGM2,ADAM19,CARD14,SLC41A2,GRK3,TNFAIP2,PLEC,SLC3A2,CYTH1,TPBG,PRKCH,CFB,BLOC1S1,ST3GAL1,PLK3,CDKN1A,SNCAIP,COQ8B,COQ8A,PARK7,CFL…
gene_set_query	49	0.2988	SRF_21415370_CHIPSEQ_HL1_MOUSE	SRF	354	1140	4.17e-15	2.25e-14	1.706	Literature--ChIP-seq	ZC3H12A,FNBP4,ZC3H11A,B3GLCT,ADAMTS10,GSTM1,EIF2AK1,LARP4,BTBD10,SNX11,GSTO1,SDHAF3,PTRH2,SDAD1,SNX17,UROD,FNTB,MAP3K8,SRSF3,AMDHD2,UROS,LRCH1,TRIM72,ETFB,BICD1,SPR,ARL4A,ATP10A,RILP,TXNL1,ST5,ECI2,BSG,LGALS9,FBXO9,ECH1,AARS2,LYAR,NDUFAF2,TFB1M,MRPS27,ORMDL3,TMEM176A,KAZALD1,PRDM9,SDHA,HTRA1,SLC41A1,HTRA2,TIMM44,EEF1G,PLEC,SLC3A2,TIMM8B,SLIRP,LIPT1,RRP12,WDR34,GART,GATB,RRP1B,CLU,ORC5,DAD1,DNAJC4…
gene_set_query	50	0.3049	STAT3_24763339_CHIPSEQ_IMNESCS_MOUSE	STAT3	454	1529	4.265e-15	2.26e-14	1.599	Literature--ChIP-seq	ZC3H12A,PGLYRP1,OPTN,ADAMTS10,ADAMTS14,JUN,FXYD6,NHSL1,TMEFF1,TMEFF2,DPYD,RAPGEF5,CCDC3,FBXO27,FBXO22,FBXW4,UQCRB,MBIP,FBXO36,LRCH1,BCAR3,TRIM67,ARL4C,ARL4A,PCCB,GAPDH,SRC,OCIAD2,BCAR1,ECI2,TNFSF11,CYP39A1,APOB,MSRA,KCNT2,ATPAF2,RNF144B,PITPNM2,MRPS31,MSX1,PEX13,PEX14,KCNS3,RAI1,COX10,PITPNC1,HUNK,ETV1,ETV5,SLC3A2,PTK2B,SLIT3,CLVS1,RRM2,POLE4,CD9,WDR86,SMC2,CNST,PRKCA,BCAM,MTDH,WDR70,RRS1,ST3GAL3…
gene_set_query	51	0.311	MYB_21317192_CHIPSEQ_ERMYB_MOUSE	MYB	274	837	4.365e-15	2.27e-14	1.843	Literature--ChIP-seq	DDIT3,DEDD2,GSTM1,FXYD5,SNX11,DUSP1,GSTO1,DUSP6,PTRH2,BID,SNX24,CIAPIN1,IL1RAP,AMDHD2,G6PC3,ALAS1,ETFB,TNFRSF1B,PDCD4,ICAM2,MTFR1L,FBXO9,SLPI,TMEM63A,B4GALNT1,LYAR,NDUFAF4,NDUFAF3,MRPS35,SORT1,PEX10,PRDM2,IGF1R,SUN2,ETV5,PTK2B,RRM2,WIPF1,PRKCH,PLAC8,UBL3,TK1,CDYL2,PLIN2,PLP2,IL13RA1,SWAP70,USP2,DIO2,FKBP5,OSBPL9,OSBPL2,BCL6,BCL2,THBD,LBR,PLA2G12A,WIPI1,MCM6,NOD1,NOCT,DNAJB9,IL1R2,SLC22A4,PARP8,ZD…
gene_set_query	52	0.3171	ERG_20887958_CHIPSEQ_HPC7_MOUSE	ERG	490	1681	1.225e-14	6.27e-14	1.558	Literature--ChIP-seq	ANKFY1,MTHFD1,JTB,TARSL2,B3GLCT,RDH12,RDH14,EIF2AK3,LARP4,SFXN1,BBC3,GSTO1,SNX24,CCDC6,FBXO22,FADS2,LAPTM4B,FBXW5,SRSF6,FBXO36,BICD1,ARFGAP2,ARL4D,BCAT2,UHRF2,ATP10A,SRI,CABLES1,ST5,ECI1,EFR3A,BSG,FBXO8,TRIM16,TRIM11,AARS2,TMEM63A,PCK2,SDC1,NDUFAF3,FBXL4,HERPUD1,TLCD1,ATPAF1,MRPS31,COX5B,PTPA,RAE1,PEX19,TACO1,ADAM10,DNAJB14,SDHB,COX11,CNTLN,NUP155,TAZ,EEF1G,CAND2,OXCT1,MVB12A,TIMM8B,RRM2,PI4K2B,S…
gene_set_query	53	0.3232	MEF2A_21415370_CHIPSEQ_HL1_MOUSE	MEF2A	249	759	5.006e-14	2.52e-13	1.849	Literature--ChIP-seq	CACNA2D1,ZC3H11A,HEXIM1,LARP4,BTBD10,PBX1,PKIA,PTRH2,JAM3,SNX17,RASL11B,PKP2,KCNE4,FBXO36,FBXO31,DYSF,SPR,TRIM67,UNC45B,ARL4A,ATP10A,OCIAD2,CRISPLD2,APOB,LYAR,PTK7,GRAP,NDUFAF1,MRPS16,ARHGEF7,ORMDL3,PLAU,DENND5A,ADAM19,DAPP1,CNN3,RAI1,ETV1,ELF1,NT5C2,ELK3,NCSTN,ST3GAL2,BTG2,ELOB,ANGPTL6,SNCAIP,HIPK3,NFIB,COQ8B,PPP1CB,SWAP70,USP2,OSBPL7,BCL6,LBH,DNAJC1,DNAJC4,TTN,NOCT,DNAJB4,BCKDK,DRG2,PDK4,HMCN1,…
gene_set_query	54	0.3293	TCF7_22412390_CHIPSEQ_EML_MOUSE	TCF7	411	1383	5.629e-14	2.79e-13	1.601	Literature--ChIP-seq	ITSN1,ALKBH3,BBX,HEMK1,ORAI2,SAR1B,DEDD2,JAG2,EIF2AK1,MMP14,PLSCR3,FBXW4,PCYT2,FBXW8,ATP11A,FBXO10,FBXW2,PKP2,FBXO31,LRCH1,SPR,UNC45B,ARL4D,BCAT2,SRC,MLLT6,BCAR1,SLC23A2,CRISPLD2,AARS2,TMEM63A,SDC3,B4GALNT1,NTNG2,SDC1,ECM1,PTMS,KCNT1,GIT1,MRPS24,MRPS21,SYP,MICU2,ATPAF1,MRPS31,FILIP1L,TMEM176A,PEX14,KLHL7,MC5R,TACO1,NDUFB11,SLC41A3,DAPP1,PITPNC1,TTC28,SUN2,ETV3,ETV5,ELF4,PLEC,NT5C2,PTK2B,DNAAF5,LH…
gene_set_query	55	0.3354	SMAD3_18955504_CHIPCHIP_HACAT_HUMAN	SMAD3	500	1759	5.199e-13	2.35e-12	1.504	Literature--ChIP-seq	ZC3H12A,SIGIRR,LYPD1,SFN,RDH13,BTBD10,BBC3,RING1,DUSP6,TMEFF1,MMP13,STX6,MBD4,FADS2,FNTB,MAP3K8,MAP3K4,PKP2,SRSF3,BMF,DRAP1,BFSP1,LRCH1,BCAR3,ETFA,BICD1,SLC36A2,ARL4A,BCAT1,SRI,UBQLN1,GSTZ1,ST5,LGALS9,ECH1,SOAT1,RIN1,RIN2,PCK2,ITGBL1,GRAP,RNF144B,PITPNM2,ARHGEF3,TLCD1,ARHGEF5,ORMDL3,TMEM176A,PEX13,ETS1,IGF1R,PPIP5K1,PPIP5K2,PLAU,TGM2,TMOD3,ADAM19,DAPP1,AP4B1,SDK1,ACOX1,PLEC,SLC3A2,COL7A1,WDR86,SL…
gene_set_query	56	0.3415	CTCF_18555785_CHIPSEQ_MESC_MOUSE	CTCF	377	1270	5.879e-13	2.62e-12	1.599	Literature--ChIP-seq	ALKBH7,DPYSL3,B3GLCT,JAG2,GSTM1,EIF2AK1,BTBD10,SFXN3,SNX11,CHST7,DUSP1,MMP17,PAFAH1B3,SDAD1,MBD4,APEX2,SNX17,FNTB,ARL8B,UQCRB,UQCRH,NOP10,ARL5C,TNFRSF21,MLLT1,TRIM46,PEG10,FBXO9,BTC,RIN1,AARS2,B4GALNT1,DECR2,SDC1,MRPS16,HIBADH,MRPS14,MRPS12,KHK,MRPS28,MRPS26,RNF144A,TLCD1,MRPS33,COX5A,PCNT,RAE1,PEX10,MC5R,NDUFAB1,TGM2,NDUFB10,HTRA2,NUP160,RAI1,OXCT1,TPBG,TTC19,HOMER3,WDR70,SETD7,ADAMTSL5,ELOB,ANG…
gene_set_query	57	0.3476	MYCN_18555785_CHIPSEQ_MESC_MOUSE	MYCN	532	1894	8.824e-13	3.83e-12	1.479	Literature--ChIP-seq	TFRC,DPYSL2,PRKACA,FNBP4,ZC3H11A,DDIT3,BTBD10,BBC3,RING1,PLSCR3,RIDA,JAM2,MBD2,SNX17,NCAPD2,CIAPIN1,MTCH2,FBXO22,FADS2,MAP3K4,DGAT2,ATP11A,FBXW2,SRSF3,FBXO45,UQCRH,AMDHD2,FBXO36,RFXANK,G6PC3,SH3BP5L,NOP10,ETFA,DHPS,RABGGTB,BCAT2,UHRF2,MLLT1,BSG,FBXO8,CYP39A1,PCK2,HARS2,NDUFAF1,MRPS16,HIBADH,TFB1M,HERPUD1,KHK,ATPAF2,MRPS27,KIT,ARHGEF7,COX5A,ORMDL3,PCNT,KLHL7,SGSM2,NDUFAB1,ACOT13,NDUFB11,PLD3,TIMM4…
gene_set_query	58	0.3537	E2F4_21247883_CHIPSEQ_LYMPHOBLASTOID_HUMAN	E2F4	744	2762	8.85e-13	3.83e-12	1.396	Literature--ChIP-seq	NUP107,ZC3H12A,ANKFY1,SIGIRR,MTHFD1,OPTN,SHMT2,TARSL2,B3GLCT,SFN,CREBBP,JUN,BTBD10,FAM111A,SFXN3,LGMN,GSTO1,PLSCR3,DPYD,ECHS1,KCNA1,STX6,SKI,CCDC6,NCAPD2,MTCH2,FBXO22,FADS2,UROD,FNTB,MAP3K8,FBXW4,DGAT2,FBXW8,ATP11A,PIAS1,KMT2A,UQCRH,AMDHD2,KHDC4,BMF,FBXO31,DRAP1,LRCH1,BCAR3,ETFA,BICD1,TNFRSF18,TNFRSF1B,ARFGAP2,PCCA,GAPDH,CERS2,ATP10A,DRAM1,TRIM46,SLC36A4,GSTZ1,ST5,BCAR1,ECI1,MTFR1L,RCBTB2,TNFSF11…
gene_set_query	59	0.3598	GATA2_21666600_CHIPSEQ_HMVEC_HUMAN	GATA2	215	652	1.233e-12	5.26e-12	1.863	Literature--ChIP-seq	ITSN1,CXADR,BTBD10,SFXN3,SHE,RAPGEF2,EFEMP1,PCYT2,BCAR3,DYSF,ARL13B,ICAM2,ANPEP,TNFSF10,PCK2,NTNG2,ITGBL1,MRPS11,RNF144B,FAM32A,KLHL3,YIF1B,PLAT,PLAU,TGM2,SLC41A2,UBA3,EEF1G,ELF1,PTK2B,CYTH1,URGCP,BTG2,ADAMTSL1,RARA,PRUNE2,NFIB,CSGALNACT1,DIO2,INSIG1,DAB2,HDAC7,ABLIM1,NOCT,IFITM2,SYNPO,NIF3L1,SLC35E4,ADCK1,VWA8,DOCK10,EMCN,JCAD,DDAH1,PDXK,ATP1A1,HES1,GBP2,SAMD14,GABARAPL1,STARD8,HSPG2,MTMR2,ELOVL…
gene_set_query	60	0.3659	PPARD_21283829_CHIPSEQ_MYOFIBROBLAST_HUMAN	PPARD	834	3146	1.837e-12	7.72e-12	1.366	Literature--ChIP-seq	ITSN1,SCP2,DPYSL2,ORAI2,B3GLCT,DEDD2,RDH14,BTBD19,CREBBP,JUN,PBX1,LAS1L,PKIA,SFXN1,SNX11,JAK1,KCND3,MMP11,DPYD,RAPGEF2,RAPGEF5,ECHS1,ADAM22,SDAD1,MBD2,SKI,MTCH2,IL1RAP,LAPTM4B,EFEMP1,POFUT1,FBXW8,FBXW2,PIAS1,SRSF3,SRSF6,ARL8B,BMF,FBXO31,DRAP1,DYSF,ETFA,BICD1,SPR,BOK,UNC45B,ARL4C,ARL4D,ARL4A,BCAT1,DCTPP1,TNFRSF21,BCAT2,SRC,ATP10A,DRAM1,TRIM47,KCNK2,BCAR1,ECI2,MTFR1L,EFR3A,LGALS1,PEG10,BSG,THSD7A,S…
gene_set_query	61	0.372	RUNX1_22412390_CHIPSEQ_EML_MOUSE	RUNX1	424	1469	2.216e-12	9.08e-12	1.537	Literature--ChIP-seq	ALKBH3,DHDH,MTHFD2,ORAI2,OPTN,SAR1B,B3GLCT,BTBD19,GSTM1,FAM111A,LGMN,BBC3,DUSP1,BID,SHKBP1,CCDC6,MAP3K8,FBXW4,FBXW5,PIAS1,MSH5,AMDHD2,SLC36A2,ARL4C,CERS2,LENG9,IL2RG,MLLT6,GSTZ1,MTFR1L,IKZF4,LGALS2,LGALS1,FBXO6,SLPI,TRIM16,NTNG2,NDUFAF3,GRAP,MRPS16,C8G,CNTRL,FAM32A,MICU2,TLCD1,ARHGEF7,ATPAF1,FITM2,MRPS30,PEX14,SGSM2,PPIP5K1,DENND5A,TMOD3,ADAM11,ACOT13,DNAJB14,SLC41A3,SLC41A1,UBA3,ELF4,PLEC,RRN3,N…
gene_set_query	62	0.378	PRDM14_21183938_CHIPSEQ_MESC_MOUSE	PRDM14	468	1646	2.309e-12	9.21e-12	1.505	Literature--ChIP-seq	ITSN1,ZC3H12A,PGLYRP1,CACNA2D1,RDH14,HEXIM1,JUN,GSTM1,LARP4,FAM111A,LAS1L,FXYD6,NHSL1,CHST7,DUSP6,TMEFF2,PAFAH1B3,STX2,SNX24,FBXO27,PIAS1,SMS,SRSF3,UQCRB,MBIP,FBXO36,BCAR3,DYSF,ARL4C,TNFRSF21,SRC,MLLT6,KCNJ8,BICC1,SLC23A2,IKZF4,EFR3A,PEG10,KDR,RIN1,APOD,BST1,MRPS12,PTMS,KCNT2,MRPS27,PITPNM2,KIT,MRPS33,PRICKLE2,FITM2,PRICKLE1,PEX13,KCNS3,TXN2,TMOD2,ADAM19,DAPP1,RAI1,COX10,NUP155,SDK1,TNFAIP2,PITPN…
gene_set_query	63	0.3841	ZFP42_18358816_CHIPCHIP_MESC_MOUSE	ZFP42	349	1180	5.858e-12	2.31e-11	1.59	Literature--ChIP-seq	ALKBH3,FNBP4,DHDH,SAR1B,HEXIM1,PBX1,PKIA,SFXN3,SFXN1,TOMM40L,KCNA5,JAM2,SNX17,NCAPD2,FADS2,UQCRB,UQCRH,AMDHD2,FBXO36,ARL5C,BOK,DHPS,PCCB,BCAT2,MLLT6,BCAR1,FBXO6,FBXO9,ECH1,B4GALNT1,GRIK5,MRPS11,MRPS27,MRPS21,ARHGEF7,ATPAF1,MRPS35,MRPS30,PTPA,PEX19,ETS1,SDHB,SUN2,ETV1,ETV5,IL1RL2,BCAM,TARS2,MTDH,NCSTN,RRS1,TK1,WDR34,GART,HIPK1,INSIG1,ORC2,COPS6,COPS5,MAP3K14,MTO1,DNAJC1,MCM4,DNAJA3,APOC1,IFITM2,ZM…
gene_set_query	64	0.3902	GFI1B_20887958_CHIPSEQ_HPC7_MOUSE	GFI1B	461	1631	7.957e-12	3.05e-11	1.492	Literature--ChIP-seq	ITSN1,ALKBH7,SAR1B,TARSL2,ADAMTS10,RDH14,JAG2,BTBD19,JUN,GSTM1,BBC3,DUSP6,MBD2,SNX17,CCDC6,MTCH2,FBXO22,LAPTM4B,FBXO10,SRSF3,ARL8B,FBXO36,BCAR3,BICD1,SLC36A2,ARL4D,TNFRSF21,CERS2,ATP10A,SRI,IL2RG,ECI1,RCBTB2,LGALS1,LGALS9,TRIM16,TRIM11,B4GALNT1,LYAR,HARS2,NDUFAF3,KIT,ATPAF1,MRPS34,MRPS31,COX5B,COX5A,TMEM176A,KAZALD1,KLHL7,MC5R,TACO1,ADAM10,SDHB,NUP160,ELF1,NT5C2,OXCT1,MVB12A,CLVS1,TIMM8B,RRM2,CNS…
gene_set_query	65	0.3963	FOXO3_22982991_CHIPSEQ_MACROPHAGES_MOUSE	FOXO3	488	1747	1.43e-11	5.35e-11	1.468	Literature--ChIP-seq	ALKBH3,ANKFY1,HEMK1,SAR1B,GSTM4,EIF2AK1,DZIP3,RING1,DUSP1,GSTO1,SDHAF3,ECHS1,STX2,MBD2,MTCH2,MAP3K8,MAP3K4,FBXW2,SRSF6,FBXO45,UROS,SH3BP5L,ALAS1,ETFA,PRADC1,TRIM65,RABGGTB,ATP10A,UBQLN1,SLC36A4,TXNL1,ECI1,LGALSL,LYAR,HARS2,NDUFAF5,KHK,CNTRL,MICU2,MRPS35,MRPS36,MRPS33,MRPS30,COX5B,TACO1,RXYLT1,SDHC,SDHD,SDHA,PLAA,COX10,MYSM1,ACOX1,RRN3,POLD2,TTC14,TIMM8B,TTC19,POLE4,TNIP2,SMC2,FAM122A,WDR90,VPS35,…
gene_set_query	66	0.4024	FOXP1_21924763_CHIPSEQ_HESC_HUMAN	FOXP1	911	3521	4.394e-11	1.52e-10	1.322	Literature--ChIP-seq	ALKBH3,PRKACA,FNBP4,JTB,SHMT2,TARSL2,B3GLCT,HEXIM1,BTBD19,JUN,LARP4,NMT1,BBC3,GLT1D1,RING1,DUSP1,DUSP6,MMP14,SDHAF3,MMP17,ADAM23,EGLN2,SNX17,FADS2,EFEMP2,FNTA,MAP3K4,FBXW2,MSH5,BMF,SDF2L1,FBXO31,G6PC3,BFSP1,NOP10,SPR,ARL4A,PCCB,DCTPP1,TNFRSF21,CERS2,TRIM46,RILP,ECI1,RCBTB2,LGALS1,BSG,FBXO6,FBXO9,GAREM1,SOAT1,TRIM16,RIN1,TMEM63A,ZBTB4,DECR1,PHETA2,NDUFAF3,GRAP,HIBADH,KHK,PTMS,GIT1,ATPAF2,MRPS22,TL…
gene_set_query	67	0.4085	ATF3_23680149_CHIPSEQ_GBM1GSC_HUMAN	ATF3	539	1971	5.16e-11	1.74e-10	1.425	Literature--ChIP-seq	NUP107,ALKBH3,DPYSL2,ZC3H12A,ANKFY1,SHMT2,LYPD1,ADAMTS15,HEXIM1,BTBD19,JUN,GSTM5,SNX11,BBC3,CHST7,DUSP1,DUSP6,MMP12,PTRH2,SYNPO2,MSH5,FBXO31,BFSP1,UQCRQ,ARL5C,ARL4A,ETF1,DCTPP1,TRIM47,PDCD4,OCIAD2,RIN1,RRAS,SLC10A6,HERPUD1,MRPS24,TLCD1,AHCY,PRICKLE2,PRICKLE1,PTPA,ORMDL3,COX6C,YIF1B,PLAT,ETS1,TXN2,PLAU,TGM2,DNAJB14,TIMM44,ACOX1,ACOX3,PTK2B,COL7A1,ELK3,PI4K2A,BCL10,GJC1,BLOC1S1,RRS1,ST3GAL1,PLK3,CD…
gene_set_query	68	0.4146	AR_19668381_CHIPSEQ_PC3_HUMAN	AR	854	3285	5.604e-11	1.87e-10	1.33	Literature--ChIP-seq	TFRC,ALKBH3,SCP2,DPYSL2,EPSTI1,ANKFY1,BBX,FNBP4,DHDH,SIGIRR,MTHFD1,SAR1B,ADAMTS12,DEDD2,ADAMTS15,ADAMTS14,RDH14,CREBBP,EIF2AK3,PBX1,LAS1L,PKIA,NMT1,DZIP1,GLT1D1,DUSP1,KCND3,TMEFF2,ADAM22,STX6,MBD2,SNX20,SKI,SHKBP1,CCDC6,LAPTM4B,MAP3K4,FBXW8,ATP11A,FBXO10,ARL8B,BMF,GRIA4,UQCRQ,KCNK5,DYSF,TNFSF13B,SPR,BCAS3,UNC45B,ARFGAP2,ARL4C,ARL4D,TNFRSF21,ATP10A,DRAM1,ARL13B,CABLES1,ST5,SLC23A2,EFR3A,KDR,FBXO9,…
gene_set_query	69	0.4207	NR1I2_20693526_CHIPSEQ_LIVER_MOUSE	NR1I2	225	715	5.67e-11	1.87e-10	1.739	Literature--ChIP-seq	ITSN1,ALKBH7,SCP2,ZC3H11A,GSTM1,GLT1D1,STX6,CCDC3,AGRN,KCNK5,BCAR3,DYSF,BCAR1,KCNK3,TMEM63A,NDUFAF2,KCNT2,RNF144B,PITPNM2,KLB,IGF1R,TXN2,SDHC,SLC41A2,HTRA1,PITPNC1,ELF1,ST3GAL1,ST3GAL3,COPZ2,PCGF2,PCGF3,NFIA,COL27A1,TPM1,PHACTR1,SGIP1,ABLIM1,ABLIM3,DNAJA3,TPT1,HDAC11,PDK4,IL1R2,LIAS,ZCCHC14,ZYG11B,CYP7B1,EGFLAM,BMPER,LIFR,DEK,PDE10A,SLC5A6,HACD2,PPARGC1B,ERLIN1,CP,ELOVL5,ELOVL6,HP,OSBP,ACAP3,SBNO…
gene_set_query	70	0.4268	FOXO1_25302145_CHIPSEQ_TLYMPHOCYTE_MOUSE	FOXO1	484	1750	7.508e-11	2.43e-10	1.448	Literature--ChIP-seq	NUP107,ZC3H12A,DPYSL3,ANKFY1,BBX,FNBP4,JTB,DEDD2,HEXIM1,BTBD19,CREBBP,EIF2AK3,LAS1L,FXYD5,BBC3,JAK1,BGN,DUSP6,MMP17,STX2,MBD2,SKI,MTCH2,FADS2,NOP10,ARL5C,ARL4C,SRI,MLLT6,KCNJ8,APLN,PDCD4,ICAM2,MTFR1L,IKZF4,RCBTB2,TNFSF11,LGALS9,MSRA,NDUFAF1,FBXL4,HIBADH,KCNT1,CNTRL,MRPS26,MRPS21,PITPNM2,ARHGEF3,AHCY,FILIP1L,KAZALD1,MC5R,TACO1,PRDM2,PLAT,ETS1,TGM2,SDHB,ADAM19,RAI1,COX10,SDK1,PITPNC1,ELF4,SLC3A2,IL…
gene_set_query	71	0.4329	TFAP2C_20629094_CHIPSEQ_MCF7_HUMAN	TFAP2C	329	1125	8.463e-11	2.71e-10	1.565	Literature--ChIP-seq	NUP107,MTHFD1,MTHFD2,SAR1B,DEDD2,RDH13,GLT1D1,JAK1,KCND3,BGN,SKI,PCYT2,DGAT2,PKP2,BCAR3,DRAM1,CABLES1,OCIAD2,KCNK2,BCAR1,KCNK3,BTC,CRISPLD2,ZBTB4,RRAS,PTK7,SDC1,MRPS27,PITPNM2,MICU2,PEX14,IGF1R,PLAU,SLC41A3,DAPP1,RAI1,ZMYND19,ETV3,ACOX3,SLC3A2,TNIP2,POLE2,CD9,WDR90,WDR91,PRKCH,PRKCA,ARMC1,ST3GAL2,UBL3,ADAMTSL3,CDYL2,RARA,TKT,GAS7,FAM129B,FGD5,NFIB,FAM49A,TPM4,FKBP4,CNP,FGGY,BCL3,MAP3K12,MCM6,HDAC…
gene_set_query	72	0.439	HOXC9_25013753_CHIPSEQ_NEUROBLASTOMABE2C_HUMAN	HOXC9	508	1851	9.328e-11	2.92e-10	1.432	Literature--ChIP-seq	TFRC,SCP2,DPYSL2,BBX,HEMK1,MTHFD1,MTHFD2,ZC3H11A,JTB,SAR1B,RDH14,LARP4,NMT1,DZIP3,LGMN,SNX11,NHSL1,DUSP6,PTRH2,PAFAH1B3,SDAD1,SNX17,NCAPD2,LAPTM4B,FNTA,FNTB,MSH5,SRSF3,UQCRH,RFXANK,FBXO31,NOP10,BCAS3,DHPS,BCAT2,UHRF2,ARL13B,LGALS1,SNHG11,TRIM11,AARS2,B4GALNT1,HARS2,NDUFAF4,NDUFAF2,SDC1,NDUFAF1,MRPS17,COX7B,MRPS16,HIBADH,MRPS14,COX7C,MRPS28,MRPS27,MRPS24,MRPS21,AHCY,MRPS36,MRPS31,MRPS30,COX5B,PTPA…
gene_set_query	73	0.4451	NR1H3_23393188_CHIPSEQ_ATHEROSCLEROTICFOAM_HUMAN	NR1H3	187	577	1.468e-10	4.51e-10	1.816	Literature--ChIP-seq	EPSTI1,OPTN,JUN,FXYD5,DUSP1,SDAD1,JAM2,LY6E,FBXO31,TNFRSF21,PDCD4,OCIAD2,ICAM2,ANPEP,FBXO6,RIN2,TMEM63A,PTK7,ECM1,ARHGEF3,MRPS33,SPRYD3,PEX19,SORT1,SGSM2,TGM2,ACOX2,COL7A1,PRKCA,TK1,RARA,TKT,WDR27,NFIX,FGD5,PCGF2,SWAP70,FKBP5,BCL3,BCL2L1,THBD,PHACTR2,SGIP1,DAD1,MCM3,MCM4,MCM6,MCM2,CEBPG,FGL2,DNAJB9,APOC1,IL1RN,SLC22A5,HELZ2,ZCCHC14,TMED4,AVPI1,HELZ,DBI,COL6A3,PDXK,CHSY1,GBP2,MLPH,RNASE4,TUBA1A,EL…
gene_set_query	74	0.4512	FLI1_20887958_CHIPSEQ_HPC7_MOUSE	FLI1	472	1710	1.613e-10	4.9e-10	1.444	Literature--ChIP-seq	FNBP4,DDIT3,ORAI2,ADAMTS10,RDH13,JAG2,BTBD19,JUN,EIF2AK3,FAM111A,SFXN3,FXYD5,SNX11,DUSP6,EGLN2,MBD2,SNX17,NCAPD2,MTCH2,FBXO22,FADS2,LAPTM4B,FBXO10,FBXW2,ARL8B,UROS,FBXO36,SH3BP5L,ETFB,SLC36A2,DHPS,TNFRSF1B,ARFGAP2,DCTPP1,TNFRSF21,BCAT2,SLC23A2,ICAM5,TRIM16,TRIM11,PHETA2,HARS2,GRAP,FBXL4,ARHGEF3,FAM32A,MRPS35,MRPS34,MRPS31,COX5B,PTPA,ORMDL3,RAE1,TMEM176A,YIF1B,ENPP5,TGM2,UBA7,SLC41A3,NUP155,UBA3,E…
gene_set_query	75	0.4573	FOXP3_21729870_CHIPSEQ_TREG_HUMAN	FOXP3	373	1310	2.052e-10	6.12e-10	1.508	Literature--ChIP-seq	NUP107,ALKBH3,SCP2,HEMK1,SAR1B,LAS1L,JAK1,SDHAF3,PAFAH1B3,KCNA2,SDAD1,SNX17,FNTA,UROD,UQCRH,KHDC4,BMF,UROS,RFXANK,DRAP1,NOP10,DHPS,ARFGAP2,PCCB,DCTPP1,SRI,MLLT6,FBXO8,ECH1,ZBTB4,NTNG2,NDUFAF1,MRPS11,MRPS12,ATPAF2,MRPS36,MRPS31,FITM2,MRPS30,PEX16,COX6C,PEX13,PEX14,TACO1,PRDM2,PPIP5K2,ADAM10,ACOT13,COX16,AP4B1,ELF1,SLC3A2,TTC14,GALC,GALE,GALM,WIPF1,ARMC1,TARS2,MCEE,FAM126B,GARS,CDKN2C,TPK1,PARK7,CN…
gene_set_query	76	0.4634	POU3F1_26484290_CHIPSEQ_ESC_MOUSE	POU3F1	463	1693	8.302e-10	2.34e-09	1.426	Literature--ChIP-seq	DPYSL2,DPYSL3,PGLYRP1,HEMK1,RDH14,JAG2,BTBD19,PBX1,NHSL1,MMP27,DUSP6,TMEFF1,PTRH2,DPYD,JAM3,SNX24,CCDC8,MSI1,FBXW4,MSH5,PKP2,SRSF3,LRCH1,BCAR3,SPR,BOK,TRIM67,ARL4D,CABLES1,ST5,ECH1,KCNQ4,TRIM16,RIN1,TMEM63A,RRAS,PTK7,NDUFAF1,MRPS14,KCNT2,MRPS28,KIT,AHCY,PRICKLE2,MRPS31,COX5B,SORT1,KLHL2,KAZALD1,TACO1,INPPL1,PLAT,IGF1R,PPIP5K2,PLAU,SDHB,PLAA,RAI1,CNTN1,ETV5,ELF1,SLC3A2,SMC2,FAM122A,CNST,NUP93,PLAC…
gene_set_query	77	0.4695	FOXM1_26100407__CHIPSEQ_HEK293FLPIN	FOXM1	488	1797	8.873e-10	2.48e-09	1.412	Literature--ChIP-seq	ANKFY1,PGLYRP1,CXADR,CACNA2D1,DEDD2,HEXIM1,BTBD19,BTBD10,PBX1,NMT1,LGMN,BBC3,GSTO1,DUSP6,ECHS1,CCDC6,FBXO27,FBXO22,FADS2,EFEMP1,UROD,MAP3K4,SRSF3,KMT2A,BMF,FBXO31,BICD1,SPR,DHPS,CABLES1,PDCD4,SLC23A2,ECI2,ECH1,TRIM11,SDC3,PCK1,GRAP,HIBADH,KHK,PTMS,CNTRL,MRPS27,SYP,RNF144A,ATPAF1,MRPS35,MRPS36,MRPS33,PRICKLE1,FILIP1L,ETS1,IGF1R,ENPP2,ADAM12,TIMM50,CNN3,NUP155,SDK1,PITPNC1,OXCT1,SLIT2,RRM2,TBX18,TB…
gene_set_query	78	0.4756	HSF1_23293686_CHIPSEQ_STHDHSTRIATAL_MOUSE	HSF1	226	745	1.841e-09	4.96e-09	1.649	Literature--ChIP-seq	ZC3H12A,B3GLCT,SFN,JUN,DUSP1,SNX24,LAPTM4B,FBXW8,FBXO31,ARL5C,TRIM65,ARL4A,GAPDH,UBQLN1,BCAR1,LGALS1,PEG10,BSG,BTC,RRAS,GRAP,PITPNM2,ORMDL3,PEX14,NDUFAB1,HTRA3,HTRA2,RAI1,ELF1,PLEC,SLIT3,POLE4,POLE2,PI4K2B,ELK3,GJA1,GJC1,TK1,TPI1,ANGPTL4,WDR18,DNM3OS,CLU,COL27A1,FKBP4,HDAC1,DNAJB1,ABLIM1,DNAJB4,DNAJA4,DRG2,TPT1,IFITM2,ZMYND8,KNL1,UBXN4,VWA1,CHRAC1,EMC6,COMP,IQCE,COL6A3,POC1A,LIPE,RNASE4,OAZ1,SETX…
gene_set_query	79	0.4817	STAT4_19710469_CHIPCHIP_TH1_MOUSE	STAT4	348	1235	2.473e-09	6.57e-09	1.486	Literature--ChIP-seq	DPYSL2,HEMK1,HEXIM1,JUN,EIF2AK1,MMP14,MBD2,POFUT1,MAP3K8,DGAT1,MSH5,KMT2A,ETFB,TNFRSF18,SRI,MLLT6,ARL13B,TRIM46,PDCD4,TNFSF10,TNFSF11,TRIM16,HARS2,GRAP,ARHGEF3,ARHGEF5,PEX10,TXN2,DENND5A,MMGT1,SDHB,ADAM19,SLC41A1,MYSM1,ETV3,ELF4,PLEC,SLC4A2,ELK3,NUP93,HMBS,PLAC8,TPI1,CDYL2,RARA,EXOC2,APOL6,NFIA,PLP2,PARK7,DNM3OS,PPP1CB,IL13RA1,IFNAR2,USP5,OSBPL9,DAB2,BCL6,LHX6,BCL2L1,PHACTR1,EDF1,MCM3,CEBPD,NOD2,…
gene_set_query	80	0.4878	GATA6_25053715_CHIPSEQ_YYC3_HUMAN	GATA6	498	1852	2.481e-09	6.57e-09	1.393	Literature--ChIP-seq	MTHFD2,RDH12,SFN,GSTM4,JUN,LARP4,PBX1,FAM111A,FXYD5,GSTO1,STX6,SKI,CCDC6,LAPTM4B,FNTB,PKP2,KCNE3,FBXO45,KHDC4,LRCH1,BCAR3,TRIM72,ALAS1,MTCL1,ETFA,ARL4C,CERS2,LENG9,TRIM46,ECI1,ICAM2,PEG10,THSD7A,FBXO9,GAREM1,SOAT1,TMEM63A,PCK2,SDC1,HERPUD1,TLCD1,PRICKLE1,PEX16,PEX10,PEX13,INPPL1,PRDM2,PLAU,DAPP1,CNN3,COX10,EEF1G,CAT,PLEC,SUOX,GALC,GALE,PRKCA,TARS2,LIPT2,BCL10,PLK3,BTG2,CDKN1A,SETD7,RARA,GART,OLFM…
gene_set_query	81	0.4939	SALL4_18804426_CHIPCHIP_XEN_MOUSE	SALL4	233	775	2.527e-09	6.63e-09	1.628	Literature--ChIP-seq	ANKFY1,BBX,PKIA,FXYD1,GSTM5,MMP13,PAFAH1B3,SDAD1,FADS6,MSH5,ARL8B,RABGGTB,TNFRSF1B,ETF1,TNFRSF21,BCAT2,SLC36A4,BTC,SOAT1,MSRA,MRPS17,MRPS31,PTPA,ORMDL3,KLB,PLAT,MMGT1,ADAM19,CNN3,FGF10,CAT,RRN3,TEK,GJA1,BCAM,HMBS,BCL10,BTG2,UBL3,CDKN2A,NFIA,NFIB,FGF7,COL27A1,DAB2,BCL2L1,THBD,LEPROT,DNAJB6,APOC1,ZMYND8,MTTP,STXBP6,ZZZ3,AHCTF1,ZDHHC15,GSTA4,BMPER,TIMELESS,HIST1H2BC,FGFR3,MYRIP,DDAH1,HES1,DEK,GBP5,S…
gene_set_query	82	0.5	NR3C1_23031785_CHIPSEQ_PC12_MOUSE	NR3C1	237	793	3.315e-09	8.63e-09	1.614	Literature--ChIP-seq	DPYSL3,BBX,ADAMTS12,PKIA,DUSP1,DUSP6,DPYD,RAPGEF2,RAPGEF5,JAM3,EFEMP1,SMS,BCAR3,TRIM72,BCAS3,ATP10A,DRAM1,FBXO8,AARS2,APOB,COX7C,MRPS27,RNF144A,MRPS30,PLAU,CYTH3,PTK2B,SLIT3,SLIT2,TPBG,APOOL,CDKN1A,PLIN2,NFIX,COQ8B,FGF2,SWAP70,DIO2,DAB2,BCL2L1,DAD1,NOCT,XIRP2,CTH,MAB21L1,DNAJA3,DRG1,ZMYND8,PDK2,PDHX,FAM43A,ADCK1,BEGAIN,DCN,GAP43,POC1A,BUB3,PREX1,STARD4,NGFR,LITAF,SLC29A3,FSTL1,MDH1,FAM13A,DPT,FOX…
gene_set_query	83	0.5061	RARB_24833708_CHIPSEQ_LIVER_MOUSE	RARB	425	1561	6.035e-09	1.52e-08	1.417	Literature--ChIP-seq	NUP107,TFRC,ZC3H12A,ANKFY1,BBX,AGO4,BBC3,PLSCR3,MMP19,CCDC3,AGRN,IL1RAP,FADS6,MAP3K8,FBXW5,DGAT1,SRSF3,FBXO45,MBIP,FBXO36,BCAS3,ARFGAP2,ARL4C,ARL4D,KCNJ8,IKZF4,TRIM29,LGALS9,SNHG11,RIN1,RRAD,ZBTB4,TFB1M,COX7C,KHK,MRPS28,SLX4,ORMDL3,SORT1,PRDM9,PPIP5K1,TMOD3,TMOD2,SDHA,ADAM12,UBA7,RAI1,COX11,COX10,ETV5,EEF1G,RRN3,TNIP2,CLEC10A,WDR91,HECW2,CFB,BCL10,ST3GAL1,PLK3,MEX3D,WDR54,MEX3A,ADAMTSL2,GARS,ANGP…
gene_set_query	84	0.5122	JUN_26020271_CHIPSEQ_SMOOTHMUSCLE_HUMAN	JUN	487	1830	1.397e-08	3.4e-08	1.373	Literature--ChIP-seq	DPYSL2,ZC3H12A,EPSTI1,ANKFY1,CACNA2D1,B3GLCT,LYPD1,SFN,HEXIM1,LAS1L,PKIA,GSTM5,DUSP1,GSTO1,MMP13,DPYD,PLAGL1,EFEMP1,FNTB,FBXW8,SMS,KCNE4,MBIP,SH3BP5L,BFSP1,TNFRSF18,TNFRSF1B,BCAT2,UBQLN1,KCNJ8,CABLES1,OCIAD2,RIN1,SDC3,BST1,ITGBL1,MRPS16,HIBADH,TFB1M,MRPS24,AHCY,MRPS36,ORMDL3,FILIP1L,PCNT,RAE1,KLHL2,PEX13,PLAT,ETS1,ADAM12,HTRA1,TNFAIP2,ETV1,SHROOM4,ELF1,PLEC,OXCT1,COL7A1,SLC4A4,ELK3,NUP93,PI4K2A,B…
gene_set_query	85	0.5183	MNX1_26342078_CHIPSEQ_MIN64N_MOUSE	MNX1	443	1647	1.452e-08	3.51e-08	1.393	Literature--ChIP-seq	NUP107,ALKBH3,CACNA2D1,MTHFD2,ADAMTS15,ADAMTS14,ADAMTS19,JAG2,PBX1,PKIA,DZIP1,LGMN,BBC3,SHE,MYBPC1,MMP13,ADAM23,EGLN2,CCDC6,GSTT1,UQCRQ,ETFA,TNFRSF21,MLLT6,UBQLN1,BICC1,KCNK2,BSG,GAREM1,SOAT1,ZBTB4,GRAP,TFB1M,PTMS,ARHGEF3,PRICKLE1,RAE1,PRDM9,TACO1,SDHA,CARD14,CHCHD10,ZMYND15,ZMYND19,ETV5,POLD2,SUOX,TTC19,SLC4A2,HOMER3,HECW2,LIPT1,FAM171A2,ST3GAL1,LHPP,FDFT1,MEX3D,MEX3A,XKR4,CDKN1A,SETD7,RPS6KL1,P…
gene_set_query	86	0.5244	CEBPD_23245923_CHIPSEQ_MEF_MOUSE	CEBPD	145	448	1.485e-08	3.53e-08	1.812	Literature--ChIP-seq	BBX,CASP12,TMEFF2,UQCRH,BCAR3,BICD1,UHRF2,BICC1,TMEM63A,SDC2,MSR1,PLAU,FGF10,GALM,ST3GAL1,PRUNE2,NFIA,NFIB,COQ8A,FGF7,CSGALNACT1,UBR3,FGGY,BCL2L1,LBR,PRKG1,DNAJC1,DNAJB9,CTH,PDHX,HEG1,MLF1,FGFR2,GAP43,CDH11,LIPA,PRKAR2B,PPARGC1A,COL1A2,TTLL7,MAF,DSEL,SLC25A26,EPHA3,MMADHC,RPGRIP1L,ARHGEF28,ZFHX4,LAMC3,TBC1D4,ATP2B1,ACVR2A,MAML2,CDK19,GLI3,IRS2,FAM107B,CALCRL,NDN,RNF11,MARCKS,CBLN2,ARL6IP1,TMEM135…
gene_set_query	87	0.5305	RXRA_24833708_CHIPSEQ_LIVER_MOUSE	RXRA	427	1584	1.896e-08	4.44e-08	1.398	Literature--ChIP-seq	TFRC,ANKFY1,LYPD1,ADAMTS14,HEXIM1,GSTM5,LGMN,SNX11,PLSCR3,RAPGEF2,PLAGL1,CCDC3,AGRN,MSI1,FNTA,PCYT2,FBXW5,PKP2,LY6E,FBXO45,AMDHD2,MBIP,SDF2L1,G6PC3,BICD1,ARL4D,ETF1,UHRF2,SRI,IKZF4,C4B,AARS2,ZBTB4,APOD,BST1,SDC1,MRPS17,TFB1M,COX7C,ATPAF2,MRPS28,MRPS21,RNF144B,ARHGEF7,MRPS36,SLX4,ORMDL3,SORT1,MC5R,PRDM9,COX10,CHCHD10,TNFAIP2,HUNK,ETV5,WDR91,HECW2,CFB,FAM171A2,PLK3,ELL2,MEX3A,TPI1,AHSG,PLIN4,ANGPTL…
gene_set_query	88	0.5366	TCF7L2_21901280_CHIPSEQ_H4IIE_RAT	TCF7L2	173	558	2.256e-08	5.25e-08	1.702	Literature--ChIP-seq	CXADR,CACNA2D1,MTHFD2,OPTN,PBX1,DUSP6,DPYD,FADS2,EFEMP1,ATP11A,BCAS3,ATP10A,ST5,KCNK3,ECI2,BTC,CRISPLD2,RIN2,B4GALNT1,MRPS27,PRICKLE2,PRICKLE1,PTPA,COX16,HTRA1,PLEC,PRKCA,NUP93,NCSTN,WDR70,UBL3,TKT,GAS6,GART,NFIX,NFIA,FGGY,BCL2,PLA2G12A,TST,LANCL2,CPT1A,ADCK1,ZDHHC15,SPPL2A,THRA,DDAH2,ATP1A2,PDE10A,LIPA,UCK2,QPRT,RRAS2,SLC16A7,LRP4,ENTPD5,NCOA4,ZDHHC9,RTN3,ARHGEF28,TBC1D2,RBM47,GLDC,CREB3L2,MECR,…
gene_set_query	89	0.5427	SREBF1_19666523_CHIPSEQ_LIVER_MOUSE	SREBF1	192	633	2.588e-08	5.97e-08	1.649	Literature--ChIP-seq	JUN,KCNA5,ADAM23,SKI,SNX17,POFUT1,FNTB,BMF,DRAP1,KCNK5,BOK,TNFRSF1B,PDCD4,TNFSF11,RIN2,DECR2,MSRA,MRPS16,MRPS28,ARHGEF7,MRPS35,PEX14,YIF1B,MYSM1,PLEC,SLC3A2,IFT74,SLIT3,SLC4A2,HOMER3,ARMC1,NUP93,BCL10,PLIN2,WDR27,WDR18,PLS3,USP5,INSIG1,BCL6,BCL2,CEBPA,CEBPG,MTOR,TPT1,SLC35B4,MTTP,ZZZ3,STRADB,SDCCAG8,EMC2,LZIC,FGFR3,DDAH1,BUB3,LIPA,NGFR,AACS,STAU2,UNG,MDH1,FOXO3,SOCS3,BCL2L11,SRD5A1,PPP1R13L,SH2D3…
gene_set_query	90	0.5488	TBX3_20139965_CHIPSEQ_MESC_MOUSE	TBX3	247	852	2.892e-08	6.63e-08	1.546	Literature--ChIP-seq	SFXN3,TMEFF1,KCNA2,SKI,SNX17,FBXO27,FBXO22,MBIP,ARL4C,ARL4A,PCCA,MLLT6,TXNL1,FBXO8,RIN2,APOB,MSRA,KIT,ARHGEF3,ORMDL3,ETS1,ADAM19,ADAM12,CNTN1,HUNK,IFT74,CD9,GJA1,HOMER3,RRS1,ST3GAL2,TPK1,NFIB,GTF2I,USP5,COPS5,LHX6,PRKG1,DNAJC1,DAD1,MCM2,HDAC9,ABLIM1,DNAJA2,SLC35B4,IFITM2,SEC61B,HEG1,MTX2,ZWILCH,LIFR,FGFR2,BUB3,MDC1,PPARGC1A,HACE1,LITAF,APPL2,EMP1,ELOVL6,FOXP4,GLIS3,GLIS2,FOXN3,MDM2,PEG3,SLC25A16,…
gene_set_query	91	0.5549	RARA_24833708_CHIPSEQ_LIVER_MOUSE	RARA	425	1582	3.055e-08	6.9e-08	1.391	Literature--ChIP-seq	NUP107,PRKACA,OPTN,ADAMTS12,HEXIM1,LGMN,GSTO1,PLSCR3,PTRH2,PLAGL1,FBXO22,FBXW5,DGAT1,PKP2,SRSF3,ARL8B,LY6E,UQCRB,GSTT1,AMDHD2,MBIP,FBXO36,G6PC3,BCAR3,SLC36A2,ARL4D,ATP10A,KCNJ8,ICAM2,IKZF4,FBXO3,SNHG11,AARS2,RRAD,ZBTB4,SDC1,MRPS17,MRPS12,COX7C,GIT1,MRPS35,SLX4,ORMDL3,SORT1,PEX13,TACO1,ACOT13,SDHA,COX10,TNFAIP2,PITPNC1,ETV5,RRN3,IL1RL2,SLIT2,CLEC10A,ARMC1,HECW2,CFB,FAM171A2,FDFT1,PLK3,SETD7,ADAMTS…
gene_set_query	92	0.561	TBP_23326641_CHIPSEQ_C3H10T12_MOUSE	TBP	214	721	3.057e-08	6.9e-08	1.598	Literature--ChIP-seq	ZC3H12A,BBX,PRKACA,DDIT3,DEDD2,HEXIM1,LARP4,BBC3,MMP14,FBXW2,G6PC3,UNC45B,DHPS,RABGGTB,GAPDH,CERS2,TRIM47,RRAS,GRIK5,MRPS21,TLCD1,SLX4,ORMDL3,PEX16,KAZALD1,PEX14,DNAJB14,NDUFB10,HTRA2,NUP160,TAZ,PLEC,SLIT2,TTC14,GALE,RRS1,FDFT1,CDKN1A,RARA,PLIN4,PLIN1,TKT,CDKN2C,PCGF2,COQ8B,COQ8A,PARK7,FKBP5,BCL6,MAP3K12,PLA2G12A,DNAJC4,MTOR,DNAJA3,RPS6KA5,CPT1A,CPT1B,ZCCHC14,NDUFA13,LIG4,RPS4X,GPSM3,IQCE,HES1,MD…
gene_set_query	93	0.5671	BACH1_22875853_CHIPPCR_HELAANDSCP4_HUMAN	BACH1	356	1298	3.574e-08	8.01e-08	1.431	Literature--ChIP-seq	LYPD1,PBX1,FXYD1,DZIP3,GSTM5,KCND1,DUSP1,DUSP6,MMP12,MMP13,DPYD,RAPGEF2,SYNPO2,JAM2,RIC3,IL1RAP,EFEMP1,TNFRSF1B,ICAM2,TNFSF10,KDR,FBXO9,CRISPLD2,RRAD,SDC2,APOD,MSR1,SDC1,ITGBL1,GRAP,ECM2,MSX1,KCNS3,PRDM9,PLAT,TGM2,TMOD1,ADAM11,CARD14,CNTN1,TNFAIP6,PITPNC1,ACOX1,PLEC,RRN3,OXCT1,TIMM8B,RRM2,GJA1,PRKCH,PRKCA,GJC1,ST3GAL1,ADAMTSL3,PHF24,TK1,PLIN1,ANGPTL4,APOL6,G0S2,CLU,FGF2,PPP1CB,IL13RA1,DIO2,BCL6,B…
gene_set_query	94	0.5732	MEIS1_20887958_CHIPSEQ_HPC7_MOUSE	MEIS1	336	1216	3.669e-08	8.16e-08	1.446	Literature--ChIP-seq	NUP107,TFRC,ALKBH7,ZC3H12A,DDIT3,ASPHD2,JAG2,EIF2AK3,SFXN1,BBC3,DUSP1,DUSP6,EGLN2,DGAT2,MSH5,AMDHD2,SDF2L1,FBXO36,ETFB,BCAS3,TNFRSF21,CERS2,MLLT1,ECI1,ICAM5,SOAT1,TMEM63A,GRAP,MRPS14,ARHGEF3,MRPS31,COX5B,SLX4,ORMDL3,SORT1,TMEM176A,PEX10,YIF1B,KLHL7,ENPP5,NDUFB10,HTRA3,SLC41A3,NUP160,NT5C2,OXCT1,CNST,WDR91,DNAAF5,ST3GAL1,MCEE,NFIX,IFNAR2,KCMF1,TPM4,USP2,INSIG1,UBR3,CD300LD,OSBPL2,PHACTR2,PRKG1,SGI…
gene_set_query	95	0.5793	SMAD4_21799915_CHIPSEQ_A2780_HUMAN	SMAD4	600	2332	7.034e-08	1.52e-07	1.312	Literature--ChIP-seq	ZC3H12B,ANKFY1,RDH12,BTBD19,PBX1,SFXN1,SHE,DUSP1,KCND3,DUSP6,MMP12,MMP13,DPYD,RAPGEF2,ADAM22,PLAGL1,ADAM23,JAM2,RASL11B,EFEMP1,FBXW8,KCNE4,MBIP,GRIA4,FBXO31,BCAR3,ETFA,BCAS3,ARL4C,BCAT1,PRKAA2,ATP10A,BICC1,ST5,KCNK2,KCNK3,ECI2,LGALSL,KDR,TNFSF11,THSD7A,FBXO9,CYP39A1,SOAT1,RIN2,SDC3,APOB,MSR1,SPHKAP,MSRA,SDC1,FBXL7,HIBADH,KCNT2,RNF144A,RNF144B,ARHGEF3,MICU2,PRICKLE2,PRICKLE1,PEX10,KCNS3,TACO1,PRDM…
gene_set_query	96	0.5854	NFIB_24661679_CHIPSEQ_E165LUNG_MOUSE	NFIB	153	489	7.052e-08	1.52e-07	1.724	Literature--ChIP-seq	CACNA2D1,HEXIM1,JUN,LGMN,BBC3,DUSP6,FNTA,BMF,ARFGAP2,UBQLN1,LGALS1,NDUFAF2,KIT,PRICKLE1,FILIP1L,HTRA3,HTRA1,ETV5,MTA1,FAM122A,CFB,ST3GAL3,ADAMTSL2,GART,GATB,COQ8A,KCMF1,INSIG1,LANCL2,FAM43A,AIDA,PDP2,GAP43,COL6A6,DNTTIP1,VTI1B,UCK2,UCK1,ARF1,HEXB,STAT2,KPNA1,MYLIP,BCL2L11,SLC25A12,PPP1R15A,OSMR,SFI1,NEDD1,PAMR1,HMGA1,ARHGEF19,RBM47,SOD1,BRMS1L,DKK3,MAML3,TMEM177,ANKRD37,PHLDB1,MALAT1,CNOT6,ZFP62,…
gene_set_query	97	0.5915	FOXA1_25552417_CHIPSEQ_VCAP_HUMAN	FOXA1	484	1842	7.566e-08	1.61e-07	1.35	Literature--ChIP-seq	SHMT2,ADAMTS12,HEXIM1,EIF2AK1,LARP4,PBX1,AGO4,FXYD6,FXYD5,KCND3,DUSP6,RAPGEF5,STX2,JAM3,CCDC6,LAPTM4B,MAP3K4,PIAS1,MSH5,PKP2,SRSF3,KMT2A,LRCH1,BCAS3,SLC36A2,SRC,SRI,TRIM46,UBQLN1,THSD7A,ECH1,BTC,RIN2,APOD,APOB,DECR1,NDUFAF2,FBXL7,HIBADH,HERPUD1,PTMS,TLCD1,MRPS35,PRICKLE1,PEX10,KLHL3,PEX13,KCNS3,IGF1R,ENPP2,TTC7B,COX17,CNN3,GRK3,ZMYND19,MYSM1,HUNK,ETV1,ACOX2,PLEC,IFT74,TBX18,CD9,SLC4A4,ELK3,WDR93,…
gene_set_query	98	0.5976	CUX1_19635798_CHIPCHIP_MULTIPLEHUMANCANCERTYPES_HUMAN	CUX1	701	2770	1.011e-07	2.13e-07	1.283	Literature--ChIP-seq	ALKBH3,SCP2,ZC3H12A,ANKFY1,PGLYRP1,FNBP4,JTB,EIF2AK3,FXYD6,GSTM5,LGMN,RING1,TOMM40L,MMP12,MMP11,TMEFF2,ADAM22,RIDA,STX2,EGLN2,MBD2,SKI,FADS2,LAPTM4B,UROD,FBXW5,FBXW2,PKP2,SRSF3,ARL8B,UQCRB,KCNE4,GSTT1,UQCRH,KHDC4,BMF,SH3BP5L,BFSP1,BCAR3,TNFSF13B,RABGGTB,ARL4C,ARL4A,TNFRSF21,APLN,PDCD4,BSG,TNFSF10,SLPI,TRIM16,RIN1,AARS2,TMEM63A,ZBTB4,PCK1,SLC10A6,CPLANE2,HARS2,NDUFAF7,NDUFAF3,ITGBL1,MRPS16,COX7C,H…
gene_set_query	99	0.6037	MYBL2_22936984_CHIPCHIP_MESC_MOUSE	MYBL2	445	1684	1.143e-07	2.37e-07	1.36	Literature--ChIP-seq	NUP107,SCP2,FNBP4,HEMK1,ADAMTS10,SFN,EIF2AK1,SNX11,KCND3,EMX2OS,ECHS1,PLAGL1,ADAM23,JAM2,CCDC6,NCAPD2,FNTA,FBXW2,ARL5C,BCAT2,UHRF2,BCAR1,IKZF4,FBXO8,PCK2,DECR1,NDUFAF2,TFB1M,PTMS,MRPS21,TLCD1,MRPS36,MRPS30,COX5A,MSX1,PEX13,KAZALD1,ENPP3,DNAJB14,PLAA,NUP160,NUP155,TIMM44,UBA3,FGF11,PITPNC1,EEF1G,ELF1,CAND2,POLD2,RRM2,TTC19,SMC2,HMBS,BLOC1S5,WDR70,UBL3,TK1,TPI1,WDR34,GART,FGD1,PCGF2,WDR12,IPO7,COL2…
gene_set_query	100	0.6098	THRA_23701648_CHIPSEQ_CEREBELLUM_MOUSE	THRA	62	159	1.703e-07	3.4e-07	2.421	Literature--ChIP-seq	SMS,ARL4D,B4GALNT1,HERPUD1,SLC41A3,HTRA1,FGF11,MTA1,TNIP2,MRGPRF,PCGF2,FGF2,DYRK1B,CTDSP2,IFITM1,STXBP2,ARF1,SLC25A22,RAB11FIP5,GNGT2,CAPN1,ZBP1,PDGFRB,CYC1,MMRN2,SOD1,UBA52,FZD1,ABI3,KCNIP3,AGFG1,VDAC1,PDGFB,MED29,LIMS2,ADORA2B,HSD17B4,ADGRG1,GNG8,PLXNA4,P4HA2,P2RX5,C2CD2L,LMO2,DNM1,THBS3,MEF2C,S100A1,OLFM1,ITIH4,SH2B2,ANK2,CAMKK1,MAPK12,DAPK2,SIVA1,MYOM2,MAFB,ARC,ARHGAP22,MYH14,ARAP1
gene_set_query	101	0.6159	GATA3_24758297_CHIPSEQ_MCF7_HUMAN	GATA3	481	1844	1.976e-07	3.91e-07	1.336	Literature--ChIP-seq	CXADR,HEXIM1,EIF2AK1,EIF2AK3,LARP4,SFXN3,NHSL1,TOMM40L,RAPGEF5,SNX24,LAPTM4B,POFUT1,FNTB,DGAT2,PIAS1,PKP2,SDF2L1,BFSP1,ALAS1,ARFGAP2,ARL4A,SRI,KCNJ8,APLN,KCNK2,BSG,ECH1,SOAT1,PCK2,DECR1,NDUFAF4,FBXL4,PTMS,ARHGEF6,MRPS36,COX5A,KLHL2,COX6C,PEX13,TACO1,IGF1R,ENPP2,ADAM12,RAI1,ETV3,ELF1,PLEC,CYTH3,MTA1,RRM2,TTC19,CD9,WDR93,DNAAF5,HECW2,TARS2,CFB,LIPT2,BCL10,MTDH,PLAC8,ST3GAL2,FDFT1,BTG2,CDKN1A,SETD3,…
gene_set_query	102	0.622	CEBPA_23403033_CHIPSEQ_LIVER_MOUSE	CEBPA	152	493	2.088e-07	4.11e-07	1.688	Literature--ChIP-seq	FNBP4,DEDD2,PKIA,MMP19,SYNPO2,STX6,LGR4,MAP3K8,BMF,ETFB,ETF1,DRAM1,FBXO9,SNHG11,RRAS,APOB,NDUFAF4,HERPUD1,ORMDL3,KLB,TACO1,SDHD,TNFAIP6,TIMM8B,ARMC1,HMBS,PI4K2A,CFH,PLK3,AHSG,USP2,BCL6,CEBPA,DNAJB9,APOC3,CTH,KNL1,VNN3,TMED4,GSTA3,UQCC1,COQ6,COQ5,OPLAH,OAZ1,C3,GC,P2RY14,HP,RAD23A,HSD17B10,SLC25A26,ACAD11,GCDH,OSMR,KXD1,VCP,NDRG1,UQCRFS1,GOSR1,DNPEP,IFT80,TMEM192,RIOK2,ESRRA,EIF4G1,ACSS3,SNHG5,DTX4…
gene_set_query	103	0.628	TP63_22573176_CHIPSEQ_HFKS_HUMAN	TP63	939	3820	2.795e-07	5.4e-07	1.234	Literature--ChIP-seq	ANKFY1,BBX,HEMK1,SIGIRR,ORAI2,OPTN,SHMT2,DEDD2,ADAMTS15,SFN,JAG2,BTBD10,PBX1,FAM111A,AGO4,FXYD6,FXYD5,TMEFF2,MMP14,RAPGEF5,PAFAH1B3,SYNPO2,STX6,MBD2,SNX17,SHKBP1,CCDC6,AGRN,LGR4,FBXO27,LAPTM4B,POFUT1,MAP3K4,FBXW2,PKP2,LY6E,AMDHD2,MBIP,LRCH1,BCAR3,TRIM72,MTCL1,DYSF,ARL4D,PCCA,PCCB,ETF1,APLN,GSTZ1,ST5,PDCD4,OCIAD2,BCAR1,SLC23A2,ECI2,RCBTB2,C4B,LGALS2,TRIM29,PEG10,ANPEP,TNFSF10,TNFSF11,CRISPLD2,RIN2…
gene_set_query	104	0.6341	PRDM5_23873026_CHIPSEQ_MEF_MOUSE	PRDM5	269	967	3.63e-07	6.96e-07	1.459	Literature--ChIP-seq	EIF2AK1,LAS1L,SDHAF3,ADAM22,RIDA,FNTA,DGAT1,FBXW2,SMS,SRSF3,KCNK5,UHRF2,UBQLN1,ECI2,EFR3A,PEG10,AARS2,SDC2,PTK7,HIBADH,PTPA,KLHL7,TMOD1,NDUFB11,TAZ,ELF4,PLEC,POLD2,SLC4A2,SMC2,DNAAF5,FDFT1,ELL2,GARS,TPK1,FAM49B,PLS3,GTF2I,ORC5,COPS6,COPS5,CPQ,PHACTR2,LANCL2,DNAJB9,IFRD1,UHRF1BP1,TMEM185A,SEC61B,CHRAC1,PDP1,GRHPR,GPSM1,MFSD3,DDAH2,DEK,MDC1,SETX,STAU2,GK,PMPCA,FOXP4,SLC25A51,FOXO3,TNFRSF10B,MFHAS1,…
gene_set_query	105	0.6402	HOXB4_20404135_CHIPCHIP_EML_MOUSE	HOXB4	371	1393	4.566e-07	8.71e-07	1.375	Literature--ChIP-seq	BBX,FNBP4,MPPE1,HEXIM1,GSTM1,EIF2AK3,LAS1L,NMT1,SNX11,DUSP6,TOMM40L,RAPGEF5,ECHS1,BID,EGLN2,SHKBP1,LAPTM4B,MAP3K8,MSH5,UQCRB,UQCRH,FBXO36,NOP10,ARL4A,PCCB,ETF1,CERS2,IL2RG,ECI2,ICAM5,RCBTB2,LGALS9,FBXO8,FBXO9,ECH1,TRIM16,TMEM63A,RRAS,B4GALNT1,FBXL4,MRPS17,COX7B,MRPS16,MRPS21,ARHGEF3,MRPS30,COX5B,ORMDL3,SORT1,KAZALD1,PPIP5K1,PLAA,PITPNC1,EEF1G,PLEC,PTK2B,TTC19,TNIP2,POLE2,HMBS,TARS2,BCL10,MTDH,VPS…
gene_set_query	106	0.6463	YY1_23942234_CHIPSEQ_MYOBLASTSANDMYOTUBES_MOUSE	YY1	340	1269	6.983e-07	1.31e-06	1.386	Literature--ChIP-seq	ALKBH3,SCP2,ANKFY1,BBX,FNBP4,ZC3H11A,SAR1B,ADAMTS14,NMT1,SFXN1,TOMM40L,DPYD,SYNPO2,SNX17,MTCH2,UROD,PIAS1,SRSF3,UQCRB,UQCRH,FBXO36,SH3BP5L,LRCH1,BCAS3,DHPS,ARFGAP2,ECI1,LGALS9,ECH1,AARS2,COX7B,MRPS14,COX7C,KCNT2,ATPAF2,COX8A,MRPS27,MICU2,MRPS35,MRPS30,PTPA,FILIP1L,PCNT,PEX19,PEX14,SDHC,SDHB,NUP160,TIMM50,COX10,CNTLN,NUP155,TIMM44,UBA3,ETV1,PLEC,CYTH1,TTC19,GALC,POLE4,DNAAF5,BLOC1S5,VPS11,ELOB,WDR…
gene_set_query	107	0.6524	ESR2_21235772_CHIPSEQ_MCF7_HUMAN	ESR2	124	394	7.583e-07	1.41e-06	1.739	Literature--ChIP-seq	SIGIRR,KHDC4,BMF,CRISPLD2,TMEM63A,TGM2,PITPNC1,ACOX3,NT5C2,CD9,BCAM,ST3GAL1,ANGPTL4,FKBP4,OSBPL7,BCL3,BCL2,WIPI1,CEBPA,DNAJB6,NOCT,HEG1,ATP1B1,GPSM1,CHSY1,HES1,SLC29A1,GPRC5C,SOCS3,MB,ACAD10,PCSK6,ENC1,TNFRSF12A,CCDC103,GREB1L,FAM174B,CAPN5,NDRG1,ABAT,PIP4K2A,CYP1B1,JUNB,WSB1,SULT2B1,ZCWPW1,SLC2A10,FAM234B,PHLDB1,IRS2,GRB10,CEMIP,ABHD8,MARCKS,SOX9,MCCC2,ANKRD1,SGK1,AKAP1,PODXL,HSPA4,HSPB8,HPDL,DL…
gene_set_query	108	0.6585	CDX2_19796622_CHIPSEQ_MESC_MOUSE	CDX2	92	275	1.07e-06	1.93e-06	1.904	Literature--ChIP-seq	CACNA2D1,JAK1,JAM3,OCIAD2,PEG10,SDC2,MSX1,OXCT1,TPBG,CDA,WIPF1,ST3GAL3,FGF2,BCL6,PHACTR2,CTDSP2,UBXN4,BMPER,HELZ,C2,HEXA,SH2D4A,SLC25A20,SATB1,CAPN1,GULP1,CNRIP1,SOBP,LAMA2,TRIO,PIP4K2A,ERG,INSL6,SGCB,NIN,EDNRA,VDAC3,GLIPR2,AKAP6,CIB2,COBLL1,HSPB8,SPEG,PMP22,F11R,GATA6,ADIPOQ,ITGB3,FBN2,BHLHE22,UBE2H,NAV3,MAN1C1,ACKR2,PAM,SLC8A1,MAGI3,P4HA1,REEP3,SCRN1,SLC44A1,SORBS1,HOXA10,THBS1,THBS4,MYL6,SPARC…
gene_set_query	109	0.6646	PDX1_19855005_CHIPCHIP_MIN6_MOUSE	PDX1	164	555	1.339e-06	2.38e-06	1.588	Literature--ChIP-seq	MTHFD1,DEDD2,RDH14,HEXIM1,GSTM4,EIF2AK3,SFXN3,TMEFF2,PTRH2,MSH5,LY6E,UQCRB,SH3BP5L,UQCRQ,BCAS3,TMEM63A,DECR2,MRPS28,AHCY,MRPS31,ORMDL3,MMGT1,NDUFB11,COX11,UBA3,ETV1,ACOX3,CYTH3,TPBG,TPI1,GART,INSIG1,THBD,SGIP1,TST,DNAJC4,MCM4,LEPROT,ZMYND8,PDK2,CPT1A,CPT1C,NIF3L1,AVPI1,DBT,GABARAPL2,GABARAPL1,RNASE4,CS,RPS27L,CCNDBP1,MYLIP,MRPL1,HSD17B12,AAMP,SLC25A25,SLC25A35,UXT,OGFOD2,BCAP31,CRIPT,BLVRB,PNKD,B…
gene_set_query	110	0.6707	NEUROD2_26341353_CHIPSEQ_CORTEX_MOUSE	NEUROD2	416	1602	1.686e-06	2.96e-06	1.328	Literature--ChIP-seq	TFRC,ZC3H12A,MTHFD2,ZC3H11A,SHMT2,SAR1B,CREBBP,EIF2AK3,DZIP3,GSTM5,GLT1D1,PLSCR3,KCNA1,JAM2,RIC3,POFUT1,FBXW4,KCNE4,SDF2L1,FBXO36,SH3BP5L,BOK,DHPS,ARL4D,ARL13B,RILP,CABLES1,KCNK3,LGALS2,LGALS1,TRIM29,TRIM16,TMEM63A,TFB1M,PTMS,RNF144B,FILIP1L,PEX10,PEX14,TACO1,PRDM2,PLAU,ADAM11,DNAJB14,ADAM12,DAPP1,TIMM50,CHCHD10,TNFAIP2,PITPNC1,HUNK,RRN3,COL7A1,EVA1B,PRKCA,DNAAF5,CFB,PLK3,WDR54,UBL3,PLIN4,GAS6,WD…
gene_set_query	111	0.6768	KDM5B_21448134_CHIPSEQ_MESC_MOUSE	KDM5B	810	3309	2.324e-06	4.03e-06	1.227	Literature--ChIP-seq	NUP107,TFRC,DPYSL2,ANKFY1,PRKACA,FNBP4,MTHFD1,ZC3H11A,CREBBP,EIF2AK3,LARP4,NMT1,SFXN1,SNX11,BBC3,DUSP6,TMEFF1,PTRH2,ADAM22,SDAD1,ADAM23,JAM2,SNX24,CCDC6,NCAPD2,CIAPIN1,LGR4,MTCH2,FADS2,FNTA,FBXW4,FBXW2,PKP2,SRSF3,SRSF6,KCNE3,UQCRB,SH3BP5L,UQCRQ,ARL5C,BOK,TRIM67,BCAS3,TNFRSF1B,ARL4D,ARL4A,ETF1,BCAT1,UHRF2,MLLT6,DRAM1,TRIM47,TXNL1,GSTZ1,PDCD4,SLC23A2,PEG10,FBXO3,FBXO9,GAREM1,TMEM63A,MSR1,MSRA,HERPU…
gene_set_query	112	0.6829	LYL1_20887958_CHIPSEQ_HPC7_MOUSE	LYL1	182	633	2.566e-06	4.4e-06	1.528	Literature--ChIP-seq	TARSL2,CREBBP,JAK1,ADAM23,FADS2,FBXW4,UROS,SLC36A2,ATP10A,MLLT1,SRI,KCNK2,ICAM2,BTC,AARS2,TMEM63A,PHETA2,MRPS12,MRPS31,ORMDL3,PEX19,ENPP5,TMOD2,CARD14,UBA7,SLC41A3,SUN2,ETV3,NT5C2,HOMER3,ST3GAL2,BTG2,IFNAR2,TPM4,TPM1,BCL2L1,SGIP1,MCM3,CEBPA,SLC35B4,IL1R1,TWSG1,SDCCAG8,SPCS3,DOCK10,SELP,PDE10A,EML1,HACE1,P2RY14,PMPCB,KPNA1,RNASEH2C,MFHAS1,CDR2L,EPHB2,NCOA4,MN1,SATB1,PDGFRB,PROCR,ACACB,ATP2A3,VIT,C…
gene_set_query	113	0.689	JUND_26020271_CHIPSEQ_SMOOTHMUSCLE_HUMAN	JUND	468	1831	2.628e-06	4.48e-06	1.3	Literature--ChIP-seq	ZC3H12A,EPSTI1,B3GLCT,LYPD1,SFN,RDH13,HEXIM1,PKIA,NMT1,GSTM5,BBC3,DUSP1,DPYD,KCNA1,PLAGL1,IL1RAP,FNTB,DGAT2,FBXW8,SMS,KCNE4,MBIP,SH3BP5L,BFSP1,BCAR3,TNFRSF1B,SRI,UBQLN1,KCNJ8,CABLES1,ST5,OCIAD2,KCNK3,RIN1,SDC3,BST1,ITGBL1,MRPS16,TFB1M,RNF144A,AHCY,MRPS36,MRPS31,MRPS30,ORMDL3,FILIP1L,PCNT,KLHL2,PEX13,PLAT,ETS1,ADAM12,HTRA1,TIMM44,ETV1,ETV5,SHROOM4,PLEC,OXCT1,TPBG,COL7A1,CDA,MRGPRF,SLC4A4,ELK3,NUP9…
gene_set_query	114	0.6951	FOXP2_23625967_CHIPSEQ_PFSK1ANDSKNMC_HUMAN	FOXP2	231	834	2.889e-06	4.9e-06	1.451	Literature--ChIP-seq	DPYSL2,FNBP4,TFR2,BTBD10,SFXN1,FNTA,MAP3K8,DRAP1,SH3BP5L,ETF1,BCAR1,ECI1,HIBADH,KCNT2,ATPAF2,MRPS28,SPRYD7,ETS1,TXN2,TGM2,ACOT13,SUN2,ELF4,TBX15,HECW2,PLK3,GAS1,FGD5,NFIA,FKBP5,SLC38A10,OSBPL2,BCL3,CPQ,CTDSP2,MCM4,DNAJB6,NOCT,PDK4,IL1R1,SLC22A4,FAM43A,LIF,CYP7B1,SUSD2,GSTA4,GPSM1,COL6A3,HES1,UBASH3B,STARD4,CP,HEY2,ELOVL6,RPS27L,FOXP4,ARL3,FOXO3,TNFRSF10B,CXCL12,SLC25A16,OGFOD2,CYSTM1,NCOA3,MN1,KX…
gene_set_query	115	0.7012	DACH1_20351289_CHIPSEQ_MDAMB231_HUMAN	DACH1	394	1521	3.733e-06	6.3e-06	1.324	Literature--ChIP-seq	TFRC,ALKBH3,ANKFY1,SAR1B,B3GLCT,DEDD2,BTBD10,DUSP1,MBD4,SKI,SNX17,NCAPD2,CIAPIN1,MTCH2,FADS2,POFUT1,FBXW5,DGAT2,DGAT1,FBXW2,SRSF3,SRSF6,FBXO45,AMDHD2,RFXANK,FBXO31,BCAR3,ALAS1,ETFB,RABGGTB,TRIM46,TRIM47,BICC1,ICAM5,ECH1,SOAT1,SNHG11,ZBTB4,RRAS,SDC1,KHK,C8G,GIT1,MRPS24,TLCD2,MRPS33,MRPS34,PCNT,TACO1,ACOT13,SDHA,ZMYND19,PLEC,CYTH3,CYTH1,WDR90,VPS35,PRKCA,ST3GAL1,WDR54,MTG2,ELOB,TK1,ADCY3,PCGF2,PCGF…
gene_set_query	116	0.7073	HOXB7_26014856_CHIPSEQ_BT474_HUMAN	HOXB7	461	1812	4.94e-06	8.29e-06	1.292	Literature--ChIP-seq	TFRC,ZC3H12B,DPYSL3,MTHFD2,PBX1,FAM111A,PKIA,FXYD5,DUSP1,SDHAF3,PTRH2,KCNA5,KCNA6,CCDC3,POFUT1,PKP2,KCNE3,MBIP,BMF,G6PC3,BFSP1,ARL5C,ARL4D,PCCA,MLLT6,SLC36A4,GSTZ1,SLC23A2,ECI1,ANPEP,KCNQ4,TMEM63A,SDC2,MRPS16,HIBADH,KCNT2,PITPNM2,YIF1B,NDUFAB1,ENPP3,ENPP5,TMOD1,TMOD3,SDHB,NDUFB11,COX11,NUP155,TIMM44,TNFAIP2,NT5C2,MTA1,OXCT1,RRM2,TBX15,POLE2,GJA1,CNST,ARMC1,HECW2,MTDH,FAM171A1,VPS11,ST3GAL2,PLK3,A…
gene_set_query	117	0.7134	ARNT_22903824_CHIPSEQ_MCF7_HUMAN	ARNT	253	933	5.714e-06	9.53e-06	1.409	Literature--ChIP-seq	CXADR,ADAMTS15,JUN,NMT1,GSTM5,NHSL1,LGR4,EFEMP1,FBXW8,ATP11A,SRSF6,BMF,GRIA4,FBXO31,BCAS3,ARL4C,CABLES1,KCNK2,CRISPLD2,RIN2,SPHKAP,MRPS28,MRPS22,PITPNM2,FILIP1L,COX6C,IGF1R,TXN2,ADAM12,CARD14,RAI1,PITPNC1,ELF4,PLEC,WIPF1,PRKCH,HECW2,RRS1,ST3GAL1,MCEE,ADAMTSL3,CDYL2,RARA,PRUNE2,FGD5,GPAT4,KCMF1,INSIG1,DRD1,DAB2,BCL6,BCL2,PHACTR1,DNAJC1,MCM4,NOD1,DNAJB6,ABLIM3,DNAJB9,IL1R2,UHRF1BP1,STRIP2,STXBP6,AR…
gene_set_query	118	0.7195	KLF5_25053715_CHIPSEQ_YYC3_HUMAN	KLF5	458	1803	6.15e-06	1.02e-05	1.29	Literature--ChIP-seq	DPYSL2,DPYSL3,BBX,DDIT3,OPTN,ADAMTS19,SFN,HEXIM1,JUN,BTBD10,CHST7,ADAM22,KCNA5,RIC3,EGLN2,AGRN,MTCH2,LAPTM4B,EFEMP2,POFUT1,MSH5,SRSF3,KMT2A,KCNE3,KCNK5,TNFSF13B,UNC45B,ARL4A,PCCA,BCAT2,UHRF2,SRC,LENG9,SRI,MLLT6,KCNK2,SLC23A2,SLPI,RRAS,MSR1,ITGBL1,GRAP,FBXL7,TFB1M,MRPS28,PRICKLE2,COX5A,PCNT,SORT1,PEX10,PRDM9,PRDM6,ENPP2,TGM2,AP4B1,ETV3,ELF1,ACOX3,RRN3,SLC3A2,TTC14,TPBG,POLE4,CD9,SMC2,DNAAF5,CFD,BC…
gene_set_query	119	0.7256	TCF4_23295773_CHIPSEQ_U87_HUMAN	TCF4	853	3534	9.817e-06	1.61e-05	1.205	Literature--ChIP-seq	NUP107,TFRC,ZC3H12A,EPSTI1,BBX,HEMK1,CACNA2D1,ZC3H11A,ADAMTS12,ADAMTS14,ADAMTS19,SFN,JAG2,EIF2AK1,LGMN,BBC3,DUSP1,TMEFF1,TMEFF2,DPYD,MMP19,RAPGEF2,RAPGEF5,KCNA1,ADAM22,KCNA6,SNX24,CCDC6,IL1RAP,LAPTM4B,EFEMP1,POFUT1,FBXW8,FBXO10,PIAS1,PKP2,ARL8B,LRCH1,UQCRQ,MTCL1,BICD1,BCAS3,UNC45B,ARL4A,PCCA,PCCB,BCAT1,ATP10A,MLLT1,SRI,TRIM47,CABLES1,BICC1,BCAR1,MTFR1L,TNFSF11,THSD7A,BTC,CRISPLD2,KCNQ4,TRIM16,SDC…
gene_set_query	120	0.7317	VDR_23849224_CHIPSEQ_CD4_HUMAN	VDR	515	2058	1.006e-05	1.64e-05	1.264	Literature--ChIP-seq	NUP107,TFRC,ALKBH3,SCP2,DPYSL2,EPSTI1,FNBP4,HEMK1,ZC3H11A,DDIT3,MPPE1,SAR1B,B3GLCT,JUN,NMT1,SFXN3,SNX11,DUSP1,MBD2,NCAPD2,FBXO22,FNTB,DGAT1,SRSF3,SRSF6,ARL8B,FBXO45,AMDHD2,RFXANK,FBXO31,DRAP1,SH3BP5L,UQCRQ,NOP10,RABGGTB,PCCB,DCTPP1,IL2RG,UBQLN1,OCIAD2,ICAM2,EFR3A,TNFSF10,FBXO8,ECH1,SNHG11,NDUFAF1,COX7B,MRPS14,MRPS11,HERPUD1,KHK,C8G,MRPS28,MRPS21,MICU2,MRPS33,MRPS31,COX5B,PTPA,ORMDL3,COX6C,NDUFAB1…
gene_set_query	121	0.7378	SOX11_23321250_CHIPCHIP_Z138A519JVM2_HUMAN	SOX11	260	970	1.061e-05	1.72e-05	1.387	Literature--ChIP-seq	TFRC,DPYSL2,ZC3H11A,MPPE1,ADAMTS10,TOMM40L,MMP17,KCNA6,POFUT1,MAP3K8,MSH5,SRSF3,KHDC4,BMF,FBXO31,TRIM72,GAPDH,MLLT6,RILP,SLC23A2,LGALSL,MTFR1L,BSG,TMEM63A,B4GALNT1,APOB,NTNG2,ARHGEF5,SORT1,KAZALD1,KCNS3,SGSM2,SDHC,AP4B1,EEF1G,MTA1,RRM2,WDR91,VPS35,PRKCH,TARS2,FAM124A,BLOC1S1,BTG2,MTG1,TK1,COPZ1,HIPK1,HIPK3,COL27A1,TPM4,TPM3,TPM1,FGGY,BCL6,BCL2,MAP3K12,LBR,DRG1,IFITM1,HELZ2,ARGLU1,ZWILCH,SVEP1,ATP…
gene_set_query	122	0.7439	ZIC3_20872845_CHIPCHIP_MESC_MOUSE	ZIC3	91	289	1.876e-05	3.02e-05	1.74	Literature--ChIP-seq	TFRC,CACNA2D1,SMS,UHRF2,MLLT6,SDC1,ENPP3,ETV5,GJA1,PLK3,UBL3,DNAJB6,NOCT,TWSG1,ATP1B2,DDAH2,HEXB,TRIOBP,SAMD4B,SLC16A9,PEF1,PCBP4,CLYBL,COMMD3,VIM,EMB,ANKRD10,LSM2,ARL6IP1,SOX2,RRAGC,ITM2A,DLAT,NID2,EPHX2,GRSF1,DLL1,PDGFC,SLC39A14,SLC7A7,ZCRB1,IL6ST,OGT,ACP6,ITGA1,ITGA9,CD248,ADGRA2,KCTD12,PDHA1,LDHB,JARID2,DMTN,TLE4,TMEM132E,P2RX5,RALGPS2,HNRNPH1,CST3,ANXA11,SNAPC5,SPRED1,CASQ2,COLEC12,HLF,THBS2…
gene_set_query	123	0.75	SREBF2_21459322_CHIPSEQ_LIVER_MOUSE	SREBF2	237	886	2.758e-05	4.37e-05	1.383	Literature--ChIP-seq	SDHAF3,UROD,FADS6,MAP3K8,PCYT2,ATP11A,SRSF3,DRAP1,SPR,TRIM65,RILP,KCP,ICAM5,EFR3A,PEG10,TMEM63A,DECR1,PTMS,ATPAF2,MRPS24,TLCD1,ARHGEF7,PRICKLE1,DNAJB14,CARD14,HTRA2,TIMM44,FGF11,PLEC,SLC3A2,POLD2,URGCP,SLC4A2,WDR91,GJC1,FAM171A1,BLOC1S1,VPS11,ST3GAL1,MEX3D,RPS6KL1,GAS6,GART,FAM49B,FGF2,CSGALNACT1,IFNAR1,FKBP2,CNP,UBR3,ORC2,TST,NOD2,DNAJB1,HECTD3,DRG1,CPT1A,ARGLU1,SLC35E4,RPS26,SMTN,MTHFD1L,PDP1,S…
gene_set_query	124	0.7561	ELK1_22589737_CHIPSEQ_MCF10A_HUMAN	ELK1	227	848	3.741e-05	5.85e-05	1.384	Literature--ChIP-seq	HEXIM1,JUN,PKIA,TOMM40L,CCDC3,UQCRH,KHDC4,BCAR1,FBXO3,ZBTB4,HARS2,NDUFAF1,MRPS14,MRPS12,MRPS22,MRPS21,RNF144A,FAM32A,PRICKLE2,PTPA,TTC7B,COX10,MYSM1,SUN2,MVB12A,GALC,TBX15,DNAAF5,NCSTN,ERMP1,PLP2,FAM49B,CSGALNACT1,SLC38A10,MAP3K14,DAD1,DNAJB6,DNAJB9,SLC35A4,ZMYND8,HDAC11,COG4,P3H1,NIF3L1,TPX2,EMC4,NDUFA13,ISYNA1,THRB,MYRIP,GABARAPL2,PPARGC1A,NGFR,LITAF,NELFE,RRAS2,MDH2,LYRM7,SLC25A46,MUL1,FOXP4,F…
gene_set_query	125	0.7622	AHR_22903824_CHIPSEQ_MCF7_HUMAN	AHR	177	640	3.751e-05	5.85e-05	1.448	Literature--ChIP-seq	NHSL1,LGR4,EFEMP1,FBXW8,SRSF6,BMF,FBXO31,BCAS3,ARL4C,CABLES1,KCNK2,CRISPLD2,RIN2,MRPS28,MRPS22,PITPNM2,COX6C,IGF1R,TXN2,ADAM12,PITPNC1,ELF4,PLEC,WIPF1,PRKCH,HECW2,RRS1,ST3GAL1,MCEE,ADAMTSL3,CDYL2,RARA,FGD5,INSIG1,DRD1,DAB2,BCL6,BCL2,PHACTR1,DNAJC1,DNAJB6,ABLIM3,DNAJB9,IL1R2,UHRF1BP1,STRIP2,SEC61B,PARP4,ATP1B1,COQ4,FGFR2,THRB,CLEC14A,PDXK,HES1,MLPH,PREX1,SLC5A6,HEY2,STAU2,TTLL7,SLC16A7,FOXN3,SH2D4…
gene_set_query	126	0.7683	ELF5_23300383_CHIPSEQ_T47D_HUMAN	ELF5	255	975	7.165e-05	0.00011	1.341	Literature--ChIP-seq	TFRC,DPYSL3,DDIT3,JUN,EIF2AK1,LAS1L,TOMM40L,PLAGL1,CCDC6,FNTA,FBXW8,SMS,NOP10,UNC45B,IKZF4,EFR3A,TNFSF10,SNHG11,TRIM11,APOD,NDUFAF1,COX7C,ARHGEF3,PRICKLE2,COX5B,SPRYD3,KAZALD1,TACO1,IGF1R,PPIP5K2,TGM2,ADAM10,SDHD,HUNK,ACOX1,TTC14,TIMM8B,TPBG,ELK3,PRKCH,MTDH,PLAC8,RRS1,ST3GAL1,LHPP,MCAT,RARA,GARS,EXOC2,NFIA,FKBP4,DAB2,BCL3,PHACTR1,NOD1,ZMYND8,CPT1A,STXBP2,STXBP6,BEGAIN,EGFLAM,SPPL2A,LIFR,COQ3,FGFR…
gene_set_query	127	0.7744	THAP11_20581084_CHIPSEQ_MESC_MOUSE	THAP11	180	660	7.32e-05	0.000112	1.42	Literature--ChIP-seq	ITSN1,ZC3H11A,JTB,SHMT2,RDH14,RDH13,HEXIM1,NMT1,SDHAF3,ADAM22,RIDA,SNX17,FNTB,FBXW8,DGAT1,GSTZ1,COX7C,ATPAF2,MRPS22,AHCY,MRPS33,ORMDL3,TACO1,PPIP5K2,TMOD3,PLAA,HTRA2,PLD3,WDR70,ST3GAL2,UBL3,EXOC8,PCGF6,GATB,GTF2I,USP5,PHACTR4,DAD1,BCKDK,DRG2,SLC35B4,IFRD1,RPS26,TMED4,STRADB,SDCCAG8,FGFR1,SUPV3L1,BUB3,VTI1B,RPS27L,MDH1,POMT1,SLC25A19,AAMP,SNX3,WAPL,ACAD8,NEDD8,BANF1,ADPRHL2,ECD,NFXL1,YWHAG,TBC1D7,…
gene_set_query	128	0.7805	PAX6_23342162_CHIPCHIP_BETAFORBRAINLENS_MOUSE	PAX6	195	728	0.0001138	0.000171	1.385	Literature--ChIP-seq	RDH14,JAG2,GSTM1,SFXN1,LGMN,MMP11,PTRH2,CCDC6,MTCH2,SRSF3,MBIP,UROS,BCAR3,TNFRSF21,ECI1,IKZF4,LGALS1,CRISPLD2,BST1,ATPAF2,ARHGEF7,MRPS30,PEX13,KAZALD1,KLHL7,ACOT13,TIMM50,RAI1,CHCHD10,GALE,SMC2,VPS35,PRKCH,CFD,BCL10,PLIN2,GATB,PPP1CB,USP2,BCL2,LHX6,PHACTR4,LANCL2,PDK2,ARRDC4,COG2,UHRF1BP1,ZWILCH,HIST1H2BC,GPSM2,MFSD3,ALDH1A2,BUB3,MLPH,LACTB,STARD8,SLC5A6,MTMR9,C2,COL1A1,PCDHGA12,MFHAS1,ST6GALNAC5…
gene_set_query	129	0.7866	IRF8_22096565_CHIPCHIP_GCB_MOUSE	IRF8	147	531	0.0001447	0.000217	1.45	Literature--ChIP-seq	EPSTI1,ANKFY1,JTB,SAR1B,TOMM40L,PLSCR3,BID,FBXO36,LRCH1,BCAR3,TNFSF13B,TNFRSF1B,TNFSF10,FBXO8,BTC,PEX13,ETS1,UBA7,DAPP1,ETV1,ELF1,ELF4,ACOX3,PLEC,NCSTN,FDFT1,EXOC2,CDKN2C,WDR12,OSBPL9,NOD1,DNAJB6,DNAJA2,TPT1,NIF3L1,RPS26,PARP8,ZWILCH,MLKL,SEM1,GBP2,GBP4,GBP5,RNASE4,AAAS,EMP3,DYNLL2,UCP2,STAT2,MRPL3,SLC25A19,ENTPD5,ACAD8,BCAP31,CCNG2,ESYT1,CAPN5,ZBP1,UBE2V1,VARS2,YWHAG,DKK3,RAB3IP,PRDX6,TAP2,TAP1,…
gene_set_query	130	0.7927	CRX_20693478_CHIPSEQ_ADULTRETINA_MOUSE	CRX	160	589	0.0002078	0.000308	1.412	Literature--ChIP-seq	DPYSL3,SAR1B,PBX1,TOMM40L,JAM2,APEX2,UQCRQ,BCAS3,SLC36A2,SLC36A4,ZBTB4,HARS2,SYP,PEX14,RXYLT1,HTRA2,ETV3,GARS,ADCY2,ALDH9A1,ABLIM3,MTOR,MFAP3,DRG1,SMTN,MPHOSPH10,SPCS3,ATP1B2,DAP3,COQ3,POC1A,RNASE4,SCAMP3,PPARGC1B,DYNLL2,MDH1,LYRM7,SLC25A44,SLC25A46,SRD5A1,PPP1R13L,MRPL9,SLC25A33,EIF4A1,MST1R,PCBP4,INTS3,RETREG1,FKBP14,SFI1,SERTAD4,PES1,CCDC157,CNRIP1,NAA38,BCL6B,TRIO,MAML2,PNO1,RNF185,WBP1,GPM6B…
gene_set_query	131	0.7988	ETS1_20019798_CHIPSEQ_JURKAT_HUMAN	ETS1	372	1500	0.0002457	0.000361	1.249	Literature--ChIP-seq	NUP107,ALKBH3,HEMK1,ZC3H11A,JTB,RDH14,HEXIM1,LAS1L,SDHAF3,RIDA,UROD,FNTB,DGAT1,ARL8B,KHDC4,FBXO31,SH3BP5L,DHPS,ARL4D,ETF1,BCAT2,UBQLN1,GSTZ1,FBXO9,SNHG11,RRAS,HARS2,COX7B,MRPS16,MRPS11,COX7C,ATPAF2,MRPS28,MRPS22,FAM32A,AHCY,MRPS33,MRPS31,ORMDL3,PEX13,PEX14,NDUFAB1,TACO1,SDHD,SDHB,PLAA,COX16,NDUFB10,COX17,PLD3,NUP155,ACOX3,MVB12A,TTC14,ARMC1,BLOC1S5,NCSTN,ST3GAL2,MEX3A,UBL5,MTG2,WDR34,GARS,WDR18,G…
gene_set_query	132	0.8049	REST_19997604_CHIPCHIP_NEURONS_MOUSE	REST	325	1297	0.000265	0.000387	1.266	Literature--ChIP-seq	FNBP4,HEMK1,MTHFD1,HEXIM1,CREBBP,CASP12,RING1,ADAM23,EFEMP2,FNTB,ATP11A,SMS,TNFRSF18,ARL4C,PCCB,IL2RG,RILP,APLN,ICAM5,FBXO8,BTC,FBXL4,ECM2,COX7C,MRPS26,MRPS27,ATPAF1,AHCY,COX5A,TACO1,IGF1R,PPIP5K1,PPIP5K2,RXYLT1,DENND5A,TGM2,DAPP1,TIMM50,CNTN1,ZMYND19,TAZ,EEF1G,TTC14,PI4K2A,GJC1,FDFT1,XKR4,MTG2,RARA,GARS,PCGF6,TPK1,GATB,COPS5,BCL6,LBH,PRKG1,DAD1,MCM6,CEBPA,LEPROT,NOD1,HECTD2,SLC35A4,DNAJA3,IL1RN,…
gene_set_query	133	0.811	TFEB_21752829_CHIPSEQ_HELA_HUMAN	TFEB	196	745	0.0002999	0.000434	1.352	Literature--ChIP-seq	ALKBH7,FNBP4,ZC3H11A,DDIT3,JUN,DUSP1,STX6,MTCH2,EFEMP2,FNTA,UROD,SRSF3,AMDHD2,BCAS3,DHPS,TXNL1,LGALS1,BSG,PEX16,YIF1B,ADAM10,SDHC,TIMM44,CYTH3,URGCP,VPS35,BLOC1S1,VPS11,GAS5,CDKN2C,PCGF2,WDR19,FAM49B,USP2,DYRK1B,FKBP5,INSIG1,BCL6,SGIP1,MCM2,NOD2,SLC35A4,CTH,ZZZ3,UBXN1,PDPR,EMC2,PDP1,PDP2,TIMELESS,COQ4,GPSM2,SUPV3L1,BUB3,GABARAPL1,SCAMP3,SDR39U1,OAZ1,PPARGC1A,CS,GK,FAM13B,FAM13A,SLC25A51,PMVK,RAD2…
gene_set_query	134	0.8171	SMAD1_18555785_CHIPSEQ_MESC_MOUSE	SMAD1	138	508	0.0005194	0.000738	1.412	Literature--ChIP-seq	ZC3H11A,ADAMTS14,FXYD6,SHE,TMEFF1,ADAM23,JAM2,PCYT2,MLLT6,TRIM47,APLN,ICAM5,NDUFAF1,COX8A,KIT,ENPP3,SLC41A3,RRN3,GJA1,MTDH,GJC1,GTF2I,IFNAR2,FKBP4,ORC5,LBH,MCM3,APOC1,IFITM1,IFITM2,VNN3,MEOX1,MTHFD1L,LIFR,ATP1B1,FGFR2,HEXB,TUBA1A,FSCN1,SOCS3,MB,MRPL9,SLC25A16,EIF4A1,MICAL1,FKBP10,CCDC124,IMMP2L,ENC1,ESYT1,MEA1,PEX6,GCSH,GLI2,PHF21A,SOX2,HIST1H4H,ANKRD6,SGK1,TOMM40,NUCKS1,HPCA,NFKBIA,DOCK7,ENDOG,P…
gene_set_query	135	0.8232	ZNF263_19887448_CHIPSEQ_K562_HUMAN	ZNF263	27	70	0.000562	0.000791	2.378	Literature--ChIP-seq	TFRC,SLC3A2,WDR54,NFIX,DNAJB6,SIPA1,ACACB,LAMA5,ENG,PLCD3,ANKRD9,PMP22,OAF,ITGB4,IL27RA,SQLE,CSAD,METTL5,MRPL36,PTPRF,MYOM1,ITPKA,CACNB3,ELAC2,KLF4,BOLA3,GDF15
gene_set_query	136	0.8293	HIF1A_21447827_CHIPSEQ_MCF7_HUMAN	HIF1A	85	292	0.0006106	0.000856	1.555	Literature--ChIP-seq	TFRC,MTCH2,FNTB,PKP2,SRSF3,GAPDH,SMC2,GJA1,ELL2,WDR54,ANGPTL4,PPP1CB,DYRK1B,DNAJB6,TRIOBP,EMP3,FAM13A,MAF,DPT,PPP1R13L,MIF,NCOA3,CCNG2,NDRG1,MAML1,CYP1B1,WSB1,PNPO,ANKRD37,GRB10,VDAC1,GUK1,ALDOC,ALDOA,PDGFB,FOS,PXDN,EGFR,PLOD2,KCTD15,LOXL2,NAV1,SLC8A3,P4HA1,P4HA2,MTFP1,LONP1,FUT11,KDM5B,HK2,KDM3A,MAPK6,LPIN3,TMEM94,MYL4,MRPL14,PGAM1,KCNMA1,ZC3HAV1L,NFKB2,PTPRB,ERRFI1,PPP1R3C,PPP1R21,RASSF7,PTPRM,…
gene_set_query	137	0.8354	STAT6_20620947_CHIPSEQ_CD4POST_HUMAN	STAT6	106	382	0.0009611	0.00131	1.454	Literature--ChIP-seq	HEMK1,SKI,IL1RAP,ATP11A,ATP10A,TLCD1,IGF1R,DENND5A,SDK1,PLEC,SLC3A2,IL1RL2,PRKCH,HECW2,RRS1,APOL6,CDKN2C,HIPK1,BCL6,BCL2,MAP3K14,HEG1,STRADB,SUSD6,JCAD,CDH13,CHSY1,HES1,STARD4,IKBKE,NSUN7,SOCS3,PPP1R15A,ARSJ,ZBP1,HMGA1,TBC1D4,LAMA2,GLB1,MAML2,GLG1,FAM102B,BSCL2,MALAT1,ERG,TSHZ1,PRMT7,ARID5A,PDE3B,PDE4B,SYNGAP1,LCP2,ZNRF1,FYN,MYO10,TTC39C,EPAS1,SEC14L1,STAT5A,TBC1D2B,TBC1D23,DACT1,SETBP1,MAN1C1,TM…
gene_set_query	138	0.8415	ELF1_20517297_CHIPSEQ_JURKAT_HUMAN	ELF1	224	925	0.009292	0.012	1.21	Literature--ChIP-seq	TFRC,SCP2,ZC3H12A,EIF2AK1,SFXN3,SHE,KCND1,DUSP1,GSTO1,PLSCR3,ECHS1,SDAD1,EGLN2,KMT2A,FBXO36,ETFA,TRIM65,GAPDH,UHRF2,SOAT1,GRIK5,SGSM2,ZMYND15,PLEC,CD9,BLOC1S5,FAM171A2,BLOC1S1,MEX3D,SETD7,RPS6KL1,WDR34,FAM126B,COPZ1,FAM129B,COQ8B,PPP1CB,FKBP5,TST,SLC35B4,NIPAL2,TPX2,EMC3,SIPA1,COMP,ISYNA1,SELP,GPSM1,CLEC14A,SUPV3L1,ATP13A1,ARF1,QPRT,MIEF2,CCNDBP1,STK11,LAG3,RNASEH2C,ARL2,TUBGCP4,ZDHHC1,CAVIN4,CCN…
gene_set_query	139	0.8476	ETV2_25802403_CHIPSEQ_MESC_MOUSE	ETV2	218	914	0.0186	0.0231	1.186	Literature--ChIP-seq	PGLYRP1,MTHFD1,TFR2,OPTN,CREBBP,EIF2AK1,FAM111A,NMT1,MMP12,MMP13,FBXO22,FNTB,KCNK5,DYSF,TRIM47,BICC1,TRIM29,LGALS9,ZBTB4,PCK2,DECR1,SDC1,MRPS11,COX7C,CNTRL,FCER1A,ARHGEF7,TMEM176A,KLHL3,MC5R,PPIP5K2,DNAJB14,COX16,MTA1,TPBG,MRGPRF,MEX3A,MCEE,ADAMTSL3,NFIB,PPP1CB,DIO3,CPQ,SGIP1,WIPI1,DNAJC1,DNAJC4,ABLIM3,DNAJB9,MAB21L1,RPS26,UBXN1,SUSD6,LRRN4CL,JCAD,GAP43,AIM2,POC1A,STARD4,HEXB,HEY2,ELOVL6,DLD,RNAS…
gene_set_query	140	0.8537	STAT1_20625510_CHIPSEQ_HELA_HUMAN	STAT1	148	605	0.02032	0.025	1.226	Literature--ChIP-seq	TFRC,HEMK1,GSTM5,SHE,DPYD,EGLN2,EFEMP2,FBXO36,BCAR3,TNFSF13B,ARL4D,TRIM47,LGALS2,APOD,MRPS12,MRPS28,MRPS21,PITPNM2,MRPS30,SGSM2,MYSM1,CD9,WDR86,SLC4A2,CFB,ST3GAL1,ELL2,MCAT,ANGPTL1,FGD5,FKBP2,CNP,IFITM2,NIF3L1,VWA8,CHRAC1,EMC9,PDP2,LIG1,LIFR,GAP43,PREX1,C3,HACE1,MIEF2,MDH1,STK11,SBNO2,TUBGCP4,SH2D4A,COX4I1,OVGP1,SLC25A16,OGFOD2,ACAD11,SFRP1,PCSK5,OSMR,CRIPT,CAPN1,PDGFRB,PDGFRL,UBE2V1,ARHGEF37,KRT…
gene_set_query	141	0.8598	ETS2_20176728_CHIPCHIP_TROPHOBLASTSTEMCELLS_MOUSE	ETS2	49	179	0.02369	0.0289	1.427	Literature--ChIP-seq	MMP17,KCNK3,MRPS36,COQ8A,SWAP70,USP2,P3H3,ZCCHC14,RNASE4,SLC25A51,FOXO3,EMX2,TAGLN2,RCE1,MICAL2,FKBP14,LAMB2,ELL,GLI1,COASY,DTX3,DNAJC10,NFKBIZ,G3BP2,ITGA3,EXT2,EPS15,NFATC4,AIFM1,RAB5B,CISD1,POR,FUT10,LIMA1,APBB2,TUFM,AGAP2,ABCB8,ZBTB7B,CADM3,TUT7,PSMA6,KDELR3,INTS10,PAOX,AEN,SEMA6A,NOTCH3,NCAM1
gene_set_query	142	0.8659	TFAP2A_17053090_CHIPCHIP_MCF7_HUMAN	TFAP2A	413	1808	0.02819	0.0341	1.121	Literature--ChIP-seq	ITSN1,ANKFY1,FNBP4,MTHFD1,ADAMTS10,RDH13,FXYD6,CASP12,MMP27,JAM3,EGLN2,DGAT2,BMF,GRIA4,FBXO31,ETFB,TNFSF13B,TRIM65,DHPS,ARFGAP2,GAPDH,LENG9,MLLT1,IL2RG,MLLT6,TRIM47,CABLES1,APLN,ST5,BCAR1,IKZF4,LGALS2,RIN1,ITGBL1,NDUFAF1,GRIK5,GIT1,COX8A,SYP,MICU2,TLCD1,ARHGEF6,SLX4,PEX16,MC5R,INPPL1,ETS1,PPIP5K1,DENND5A,TGM2,TTC7B,CARD14,NUP160,TIMM50,COX11,ELF1,ACOX1,SLC3A2,MTA1,TIMM8B,SUOX,TTC19,GALC,VPS35,HMB…
gene_set_query	143	0.872	PBX1_22567123_CHIPCHIP_OVCAR3_HUMAN	PBX1	457	2019	0.03636	0.0433	1.108	Literature--ChIP-seq	ITSN1,ALKBH3,BBX,PGLYRP1,PRKACA,JTB,SHMT2,ADAMTS14,EIF2AK3,NMT1,SFXN3,LGMN,SNX11,GLT1D1,CHST7,TOMM40L,KCNA6,ADAM23,CIAPIN1,CCDC3,LGR4,LAPTM4B,MSH5,PKP2,MBIP,BMF,SDF2L1,KCNK5,BCAS3,ARL4A,BCAT1,LENG9,KCNJ8,ST5,PDCD4,SLC23A2,LGALS9,FBXO8,ECH1,TRIM16,B4GALNT1,MSRA,GRAP,ECM1,MRPS11,MRPS12,HERPUD1,FCER1A,SYP,PITPNM2,ATPAF1,PRICKLE2,ORMDL3,COX6C,YIF1B,MC5R,PLAT,DNAJB14,SDHC,SDHA,ADAM19,CARD14,SLC41A2,SL…
gene_set_query	144	0.878	KLF2_18264089_CHIPCHIP_MESC_MOUSE	KLF2	27	94	0.04506	0.0528	1.526	Literature--ChIP-seq	SRSF3,ARL8B,MSRA,CDKN1A,TPT1,SOCS3,PDGFRA,UBE2V1,JUNB,SOX2,DNAJC19,FOS,HOOK2,SNAI1,JARID2,GSC,PYCR2,MYCL,PXN,KDM5B,KANK1,SOX18,NOTCH3,KLF4,KLF2,KLF9,S1PR3
gene_set_query	145	0.8841	PRDM16_22522345_CHIPCHIP_PALATEMESENCHYMAL_MOUSE	PRDM16	31	112	0.05342	0.0621	1.449	Literature--ChIP-seq	CCDC6,PCCB,KDR,PHETA2,KHK,ADAM12,LHPP,ADAMTSL1,HACD2,SLC25A12,CYGB,TRIO,CREB3L2,IFT80,TXNRD3,LTBP4,OSBPL1A,ITGA9,UBE2F,ADD3,TRAPPC9,C1RL,MIGA2,TRHDE,DYNLRB1,AHDC1,BAG1,METTL15,CTNNAL1,TSC22D1,PDIA5
gene_set_query	146	0.8902	BCL6_25482012_CHIPSEQ_CMLJURLMK1_HUMAN	BCL6	410	1832	0.07175	0.0822	1.092	Literature--ChIP-seq	TFRC,ZC3H12A,HEMK1,MPPE1,B3GLCT,FXYD6,SFXN1,SHE,SDHAF2,PLSCR3,SYNPO2,EGLN2,FBXO22,POFUT1,FBXO10,ARL8B,KMT2A,UQCRH,GRIA4,FBXO36,RFXANK,FBXO31,BCAR3,MTCL1,TNFRSF1B,TNFRSF21,BCAT2,TRIM47,RILP,EFR3A,KDR,FBXO3,SLPI,APOD,NTNG2,HIBADH,GRIK5,COX7C,PTMS,MRPS30,ORMDL3,KLHL7,MC5R,PRDM6,PPIP5K2,UBA7,DAPP1,TNFAIP2,MYSM1,ETV1,NT5C2,CAND2,SMC2,EVA1B,WDR91,PLAC8,ST3GAL1,ST3GAL3,ELL2,ELOB,RRP12,WDR34,GAS1,GARS,TK…
gene_set_query	147	0.8963	IRF1_19129219_CHIPCHIP_H3396_HUMAN	IRF1	44	171	0.07528	0.0856	1.312	Literature--ChIP-seq	DUSP6,TMEFF1,PLAGL1,KCNT2,MC5R,TXN2,PI4K2B,PLIN2,WDR18,HEG1,HIST1H2BC,HELZ,OAS3,MLPH,UNG,SLC25A29,ALDH4A1,CREB3L1,AARSD1,ESRP2,GORAB,TMEM119,PDE4B,MIPEP,FXN,ATP6V1E1,BRIP1,KYAT1,SNTB1,ZEB2,TUBB2A,TNRC18,RAB11B,TRHDE,HK1,TCF7L1,PSMA6,FRMD6,PTPN4,CYB5D2,RASSF5,CSRP1,CHAC1,HBS1L
gene_set_query	148	0.9024	HOXD13_18407260_CHIPCHIP_INVIVOINDEVELOPINGLIMBS_MOUSE	HOXD13	44	171	0.07528	0.0856	1.312	Literature--ChIP-seq	LGMN,FBXO9,COX5A,IGF1R,TBX15,BTG2,NEIL2,LOX,EVC2,EMX2,CCNG1,MEA1,NPTN,ACVR1C,MAML1,ABI2,ESD,EIF4G2,EVC,RAB33A,SPHK1,TRAPPC10,CENPF,ACLY,ITGB8,HSD17B4,REM1,UBE2F,FBN1,TENT5C,GNG2,JARID2,TLL1,COL18A1,SORBS2,PGAM1,UPP1,ANK1,ICK,RGS2,ADA,OPA1,MGST3,NAP1L1
gene_set_query	149	0.9085	NR4A2_19515692_CHIPCHIP_MN9D_MOUSE	NR4A2	37	147	0.1223	0.136	1.274	Literature--ChIP-seq	SRSF3,AMDHD2,UROS,FBXO36,PLD3,FGD5,ATP1A3,ELOVL6,SFI1,GRB10,PHLDB2,MARCKS,ZWINT,DCXR,ATF5,PXDN,FOXRED1,TRIB2,KCTD15,GABBR1,ADGRD1,TUBB2B,TUBB2A,RUNX1T1,BRSK1,PHB,PSMD8,ZBTB38,PRCP,PTPRU,SCML2,RGS2,SEMA6A,MRPS18B,BOLA3,TSC22D1,ARHGAP22
gene_set_query	150	0.9146	IKZF1_21737484_CHIPCHIP_HCT116_HUMAN	IKZF1	35	139	0.1292	0.143	1.274	Literature--ChIP-seq	FXYD6,KCNK2,MRPS14,ARHGEF3,RRM2,SLC4A2,GTF2I,FAM43A,CHRAC1,PRKAR2B,INCA1,KHNYN,SLC25A35,PDGFRB,BMP1,ENO2,DNAJC10,NFKBIE,GABBR1,HIGD1A,PGD,SORBS3,SCUBE3,KDM3A,PTH1R,PLXDC2,FTSJ1,RGS7,CALD1,NISCH,GPX7,CDS1,GDF10,PTGIR,CAMK2A
gene_set_query	151	0.9207	E2F7_22180533_CHIPSEQ_HELA_HUMAN	E2F7	13	45	0.1297	0.143	1.538	Literature--ChIP-seq	MCM3,MCM4,MCM6,RBL1,DTL,ESYT1,CDC25A,GBA,PIM1,BRCA1,SLC1A5,NOLC1,RAD54L
gene_set_query	152	0.9268	DLX4_19119308_CHIPCHIP_HS578T_HUMAN	DLX4	6	18	0.1559	0.169	1.893	Literature--ChIP-seq	MMP27,SELE,ITGA9,CBR1,CASQ1,PTPRE
gene_set_query	153	0.9329	HOXA2_22223247_CHIPSEQ_E115EMBRYO_MOUSE	HOXA2	9	31	0.1832	0.197	1.549	Literature--ChIP-seq	FREM1,BLOC1S5,MIEF1,PDGFRA,ZFHX4,CHL1,TSHZ1,PLEKHH2,IDH2
gene_set_query	154	0.939	RBPJ_21746931_CHIPSEQ_IB4LCL_HUMAN	RBPJ	391	1797	0.2011	0.215	1.053	Literature--ChIP-seq	PGLYRP1,MTHFD1,MTHFD2,ORAI2,LYPD1,ADAMTS12,RDH12,JUN,GSTM1,EIF2AK3,NMT1,DUSP1,RAPGEF2,SHKBP1,CCDC6,AGRN,POFUT1,FBXW5,PIAS1,KMT2A,FBXO45,GSTT1,TRIM65,TNFRSF18,BCAT1,GAPDH,TNFRSF21,LENG9,TRIM47,KCP,ICAM5,RIN1,RIN2,AARS2,RRAD,HIBADH,MRPS11,KCNT1,C8G,FCER1A,GIT1,RNF144A,PITPNM2,PTPA,ORMDL3,PEX14,TGM2,SDHD,CARD14,COX16,SLC41A3,PLD3,COX11,TAZ,MYSM1,TTC28,CYTH3,MTA1,CLVS1,TIMM8B,TNIP2,CD9,MRGPRF,BLOC1S1…
gene_set_query	155	0.9451	GBX2_23144817_CHIPSEQ_PC3_HUMAN	GBX2	52	223	0.2091	0.223	1.152	Literature--ChIP-seq	RIDA,IL1RAP,TNFRSF21,BICC1,CNTN1,SLIT3,TPK1,FGF7,CPQ,PHACTR1,PRKG1,SCFD2,MYRIP,CDH13,PDE11A,PRKAR2B,SLC16A7,G2E3,NUBPL,LAMA2,MACROD2,NEB,MAP4K5,ELMO1,LCP2,PCDH7,KCTD16,NRP1,LDB2,SNRPN,PLXNA4,P4HA1,CEP170,PI15,SIK2,FBLN5,DNM3,HLF,MYLK,CCBE1,ABCA9,KCNMA1,IMMT,ANK3,BABAM2,HIF1A,ADK,AGT,CLSTN2,PTPN14,GALNT18,CADPS2
gene_set_query	156	0.9512	GLI1_17442700_CHIPCHIP_MESC_MOUSE	GLI1	13	53	0.3064	0.321	1.231	Literature--ChIP-seq	KCND3,NTNG2,FHL1,CDK14,PHF21A,BNC2,PDE4B,ASTN2,CSNK1G3,PIGT,ROR1,PRKN,NCAM1
gene_set_query	157	0.9573	GRHL2_25758223_CHIPSEQ_PLACENTA_MOUSE	GRHL2	196	909	0.3258	0.34	1.041	Literature--ChIP-seq	EPSTI1,BBC3,TMEFF1,KCNA5,SNX24,DGAT2,KCNK5,TNFRSF21,MLLT1,CABLES1,BICC1,SOAT1,SDC2,FBXL4,MRPS17,ECM2,KHK,COX8A,KIT,MRPS31,TMEM176A,KCNS3,IGF1R,PPIP5K2,ADAM11,CARD14,SLC41A2,SLC3A2,IL1RL2,RRM2,CLEC10A,MRGPRF,PRKCH,FAM124A,GAS6,GPAT4,PPP1CB,SWAP70,UBR3,AKIRIN1,MAP3K14,CPQ,CEBPD,HDAC9,DRG2,EMC3,ZWILCH,SEM1,DBI,OAS3,RNASE4,NGFR,UCK2,ELOVL6,EMP2,DYNLL2,DLD,EVC2,FAM13C,FOXP4,MAZ,DSEL,MRPL3,AARS,PGRMC2,…
gene_set_query	158	0.9634	E4F1_26484288_CHIPSEQ_MOUSEEMBRYONICFIBROBLAST_MOUSE	E4F1	5	19	0.3637	0.378	1.352	Literature--ChIP-seq	NSUN5,DLD,FYN,CRLS1,NDUFS5
gene_set_query	159	0.9695	SALL1_21062744_CHIPCHIP_HESC_HUMAN	SALL1	19	85	0.4122	0.427	1.09	Literature--ChIP-seq	GRIA4,FBXO36,KLHL7,PPIP5K1,FGF2,CFL2,AHCTF1,TIMELESS,ELOVL6,REV3L,ZFP62,PARP14,ZWINT,PHTF1,TLE4,PYM1,CD36,CNTFR,NFRKB
gene_set_query	160	0.9756	BCL11B_21912641_CHIPSEQ_STHDHSTRIUM_MOUSE	BCL11B	8	39	0.5862	0.601	0.9773	Literature--ChIP-seq	ADAM11,CHD6,PDE4D,SH3RF3,ADAMTS6,CISD1,SP110,SP140
gene_set_query	161	0.9817	ZNF652_21678463_CHIPCHIP_ZR751_HUMAN	ZNF652	20	105	0.7149	0.727	0.8911	Literature--ChIP-seq	MRPS34,CFD,WDR27,DNAJB4,FKBP14,TMEM192,ALDH18A1,TMEM147,HSPB1,FAT4,CENPE,PPA1,PHTF2,IRF2BP1,HADHA,TRAF3IP2,CRLS1,LRRC28,PLXDC2,GIMAP5
gene_set_query	162	0.9878	POU3F2_20337985_CHIPCHIP_501MEL_HUMAN	POU3F2	304	1511	0.7709	0.781	0.9538	Literature--ChIP-seq	BBX,CXADR,CACNA2D1,PKIA,TMEFF1,TMEFF2,MMP13,ADAM22,LGR4,MBIP,MTCL1,BICD1,PRKAA2,PEG10,TNFSF11,FBXO8,ECM2,TFB1M,CNTRL,MRPS30,KLHL2,KLB,PRDM2,ENPP2,RXYLT1,ENPP5,TMOD3,ADAM10,DNAJB14,PLAA,COX17,CNTN1,UBA3,ETV1,OXCT1,SLIT2,SLC4A4,PRKD3,CFH,PLAC8,FAM124A,ADAMTSL1,FAM126B,ANGPTL1,CDKN2C,CDKN2A,GATB,ELP4,HIPK1,NFIB,PPP1CB,FGF7,FKBP7,FKBP5,UBR3,DAB2,DNAJC1,FGL1,HECTD2,ABLIM3,MAB21L1,IFRD1,MTTP,LIAS,ZZZ3,…
gene_set_query	163	0.9939	MYBL1_21750041_CHIPCHIP_SPERMATOCYTES_MOUSE	MYBL1	20	118	0.8797	0.888	0.7729	Literature--ChIP-seq	MSH5,EXOC8,USP5,FKBP7,DNAJA3,PEF1,CLIC1,TMEM143,PLA2G6,CDC20,PABPC1,SLC13A3,RALGPS2,CKLF,RFX5,PPM1G,KIF20A,RAD17,SCPEP1,KLF9
gene_set_query	164	1	ZNF274_21170338_CHIPSEQ_K562_HELA	ZNF274	41	286	0.9981	0.998	0.6337	Literature--ChIP-seq	DEDD2,MMP17,PAFAH1B3,FBXW2,MBIP,SOAT1,CFL2,PLS3,BCL3,DNAJC1,DAD1,TPX2,CLEC14A,CXCL12,FHL2,PEG3,G2E3,HMGA1,BCKDHA,GLRX3,TRIO,WSB1,SULT2B1,ERF,CARMIL3,SEL1L3,ZC3H15,ACP5,SUCLA2,PPA2,PKDCC,CACNA1D,EYA2,DHRS4,RABAC1,PCDH20,SPTLC3,RET,AXL,STEAP2,USP11
